# Supplementary material for: N-(2,6-Diisopropyl­phen­yl)-N-{3-[(2,6-diisopropyl­phen­yl)imino]­butan-2-yl}aza­nide trichloridostannate(II)
Source: Acta Crystallogr Sect E Struct Rep Online. 2012 May 2;68(Pt 6):m719–20. doi: 10.1107/S1600536812014729 (PMC3379065; doi:10.1107/S1600536812014729)
Supplement: Supplementary file 1 [file e-68-0m719-sup1.cif]

##############################################################################
#                                                                            #
# This CIF contains the data in a paper accepted for publication in          #
# Acta Crystallographica Section E. It conforms to the requirements of       #
# Notes for Authors for Acta Crystallographica Section E, and has been       #
# peer reviewed under the auspices of the IUCr Commission on Journals.       #
#                                                                            #
# Full details of the Crystallographic Information File format               #
# are given in the paper "The Crystallographic Information File (CIF):       #
# a New Standard Archive File for Crystallography" by S. R. Hall, F. H.      #
# Allen and I. D. Brown [Acta Cryst. (1991), A47, 655-685].                  #
#                                                                            #
# The current version of the core CIF dictionary is obtainable from          #
# ftp://ftp.iucr.org/pub/cif_core.dic.                                       #
#                                                                            #
# Software is freely available for graphical display of the structure(s)     #
# in this CIF. For information consult the CIF software page                 #
# http://www.iucr.org/resources/cif/software.                                #
#                                                                            #
# This file may be used for bona fide research purposes within the           #
# scientific community so long as proper attribution is given to the journal # 
# article from which it was obtained.                                        #
#                                                                            #
##############################################################################
data_I
_audit_creation_method     SHELXL-97
_chemical_name_systematic
;
<i>N</i>-(2,6-Diisopropylphenyl)-<i>N</i>-{3-[(2,6-diisopropylphenyl)imino]
butan-2-yl}azanide trichloridostannate(II)
;
_chemical_name_common     ?
_chemical_formula_moiety     'C28 H43 N2 +, Cl3 Sn1 -'
_chemical_formula_sum     'C28 H43 Cl3 N2 Sn'
_chemical_formula_iupac     '(C28 H43 Cl3 N2) [Sn Cl3]'
_chemical_formula_weight     632.68
_chemical_melting_point     ?
_symmetry_cell_setting     triclinic
_symmetry_space_group_name_H-M     P-1
loop_
    _symmetry_equiv_pos_as_xyz
    'x, y, z'
    '-x, -y, -z'
_cell_length_a     13.373(3)
_cell_length_b     13.383(3)
_cell_length_c     18.303(4)
_cell_angle_alpha     89.31(3)
_cell_angle_beta     88.73(3)
_cell_angle_gamma     73.67(3)
_cell_volume     3142.7(12)
_cell_formula_units_Z     4
_cell_measurement_reflns_used     8932
_cell_measurement_theta_min     2.540
_cell_measurement_theta_max     29.125
_cell_measurement_temperature     153(2)
_exptl_crystal_description     Platelet
_exptl_crystal_colour     Colorless
_exptl_crystal_size_max     0.27
_exptl_crystal_size_mid     0.19
_exptl_crystal_size_min     0.06
_exptl_crystal_density_diffrn     1.337
_exptl_crystal_density_meas     ?
_exptl_crystal_density_method     'not measured'
_exptl_crystal_F_000     1304
_exptl_absorpt_coefficient_mu     1.086
_exptl_absorpt_correction_type     multi-scan
_exptl_absorpt_process_details     '(CrystalClear; Rigaku, 2007)'
_exptl_absorpt_correction_T_min     0.7581
_exptl_absorpt_correction_T_max     0.9377
_exptl_special_details     ?
_diffrn_ambient_temperature     153(2)
_diffrn_radiation_type     MoK\a
_diffrn_radiation_wavelength     0.71073
_diffrn_radiation_source     'Rotating Anode'
_diffrn_radiation_monochromator     graphite
_diffrn_measurement_device_type     'Rigaku AFC10/Saturn724+'
_diffrn_measurement_method     'phi and omega scans'
_diffrn_detector_area_resol_mean     28.5714
_diffrn_reflns_number     26733
_diffrn_reflns_av_R_equivalents     0.0389
_diffrn_reflns_av_sigmaI/netI     0.0587
_diffrn_reflns_theta_min     2.54
_diffrn_reflns_theta_max     25.35
_diffrn_reflns_theta_full     25.35
_diffrn_measured_fraction_theta_max     0.989
_diffrn_measured_fraction_theta_full     0.989
_diffrn_reflns_limit_h_min     -16
_diffrn_reflns_limit_h_max     16
_diffrn_reflns_limit_k_min     -16
_diffrn_reflns_limit_k_max     16
_diffrn_reflns_limit_l_min     -19
_diffrn_reflns_limit_l_max     22
_diffrn_standards_number     ?
_diffrn_standards_interval_count     ?
_diffrn_standards_interval_time     ?
_diffrn_standards_decay_%     ?
_refine_special_details
;
 Refinement of F^2^ against ALL reflections.  The weighted R-factor wR and
 goodness of fit S are based on F^2^, conventional R-factors R are based
 on F, with F set to zero for negative F^2^. The threshold expression of
 F^2^ > 2sigma(F^2^) is used only for calculating R-factors(gt) etc. and is
 not relevant to the choice of reflections for refinement.  R-factors based
 on F^2^ are statistically about twice as large as those based on F, and R-
 factors based on ALL data will be even larger.
;
_reflns_number_total     11362
_reflns_number_gt     8991
_reflns_threshold_expression     >2sigma(I)
_refine_ls_structure_factor_coef     Fsqd
_refine_ls_matrix_type     full
_refine_ls_R_factor_all     0.0538
_refine_ls_R_factor_gt     0.0387
_refine_ls_wR_factor_gt     0.0770
_refine_ls_wR_factor_ref     0.0854
_refine_ls_goodness_of_fit_ref     1.048
_refine_ls_restrained_S_all     1.048
_refine_ls_number_reflns     11362
_refine_ls_number_parameters     646
_refine_ls_number_restraints     0
_refine_ls_hydrogen_treatment     mixed
_refine_ls_weighting_scheme     calc
_refine_ls_weighting_details
         'calc w=1/[\s^2^(Fo^2^)+(0.0352P)^2^+0.0722P] where P=(Fo^2^+2Fc^2^)/3'
_atom_sites_solution_hydrogens     geom
_atom_sites_solution_primary     direct
_atom_sites_solution_secondary     difmap
_refine_ls_shift/su_max     0.001
_refine_ls_shift/su_mean     0.000
_refine_diff_density_max     0.726
_refine_diff_density_min     -0.399
_refine_ls_extinction_method     none
_refine_ls_extinction_coef     ?
loop_
    _atom_type_symbol
    _atom_type_description
    _atom_type_scat_dispersion_real
    _atom_type_scat_dispersion_imag
    _atom_type_scat_source
    'C' 'C' 0.0033 0.0016
                         'International Tables Vol C Tables 4.2.6.8 and 6.1.1.4'
    'H' 'H' 0.0000 0.0000
                         'International Tables Vol C Tables 4.2.6.8 and 6.1.1.4'
    'Cl' 'Cl' 0.1484 0.1585
                         'International Tables Vol C Tables 4.2.6.8 and 6.1.1.4'
    'N' 'N' 0.0061 0.0033
                         'International Tables Vol C Tables 4.2.6.8 and 6.1.1.4'
    'Sn' 'Sn' -0.6537 1.4246
                         'International Tables Vol C Tables 4.2.6.8 and 6.1.1.4'
_computing_data_collection     'CrystalClear (Rigaku, 2008)'
_computing_cell_refinement     'CrystalClear (Rigaku, 2008)'
_computing_data_reduction     'CrystalClear (Rigaku, 2008)'
_computing_structure_solution     'SHELXS97 (Sheldrick, 2008)'
_computing_structure_refinement     'SHELXL97 (Sheldrick, 2008)'
_computing_molecular_graphics     'SHELXTL (Sheldrick, 2008)'
_computing_publication_material     'SHELXTL (Sheldrick, 2008)'
loop_
    _atom_site_type_symbol
    _atom_site_label
    _atom_site_fract_x
    _atom_site_fract_y
    _atom_site_fract_z
    _atom_site_U_iso_or_equiv
    _atom_site_adp_type
    _atom_site_calc_flag
    _atom_site_refinement_flags
    _atom_site_occupancy
    _atom_site_symmetry_multiplicity
    _atom_site_disorder_assembly
    _atom_site_disorder_group
    N N1 0.2928(2) 0.3213(2) 1.01001(14) 0.0191(6) Uani d . 1 1 . .
    N N2 0.2250(2) 0.1623(2) 1.03448(16) 0.0198(6) Uani d . 1 1 . .
    H H2A 0.210(3) 0.222(3) 1.0177(19) 0.024 Uiso d . 1 1 . .
    H H2B 0.243(3) 0.123(3) 0.9913(19) 0.024 Uiso d . 1 1 . .
    C C1 0.4750(3) 0.2407(3) 1.0461(2) 0.0387(10) Uani d . 1 1 . .
    H H1A 0.5173 0.1758 1.0241 0.058 Uiso calc R 1 1 . .
    H H1B 0.4915 0.2416 1.0980 0.058 Uiso calc R 1 1 . .
    H H1C 0.4902 0.3000 1.0211 0.058 Uiso calc R 1 1 . .
    C C2 0.3621(3) 0.2480(3) 1.03892(18) 0.0230(8) Uani d . 1 1 . .
    C C3 0.3257(3) 0.1591(3) 1.07200(18) 0.0222(8) Uani d . 1 1 . .
    H H3 0.3788 0.0915 1.0612 0.027 Uiso calc R 1 1 . .
    C C4 0.3104(3) 0.1719(3) 1.15396(19) 0.0375(10) Uani d . 1 1 . .
    H H4A 0.2596 0.2390 1.1646 0.056 Uiso calc R 1 1 . .
    H H4B 0.3770 0.1697 1.1762 0.056 Uiso calc R 1 1 . .
    H H4C 0.2847 0.1154 1.1741 0.056 Uiso calc R 1 1 . .
    C C5 0.1411(3) 0.1316(3) 1.07545(18) 0.0213(8) Uani d . 1 1 . .
    C C6 0.1508(3) 0.0269(3) 1.08659(19) 0.0236(8) Uani d . 1 1 . .
    C C7 0.0696(3) 0.0012(3) 1.1246(2) 0.0322(9) Uani d . 1 1 . .
    H H7 0.0733 -0.0699 1.1333 0.039 Uiso calc R 1 1 . .
    C C8 -0.0162(3) 0.0783(3) 1.1497(2) 0.0360(10) Uani d . 1 1 . .
    H H8 -0.0705 0.0599 1.1760 0.043 Uiso calc R 1 1 . .
    C C9 -0.0232(3) 0.1805(3) 1.1367(2) 0.0343(10) Uani d . 1 1 . .
    H H9 -0.0835 0.2323 1.1533 0.041 Uiso calc R 1 1 . .
    C C10 0.0558(3) 0.2114(3) 1.09947(19) 0.0266(8) Uani d . 1 1 . .
    C C11 0.0413(3) 0.3256(3) 1.0823(2) 0.0388(10) Uani d . 1 1 . .
    H H11 0.1120 0.3361 1.0748 0.047 Uiso calc R 1 1 . .
    C C12 -0.0136(4) 0.3970(4) 1.1434(3) 0.0712(18) Uani d . 1 1 . .
    H H12A -0.0177 0.4693 1.1303 0.107 Uiso calc R 1 1 . .
    H H12B 0.0254 0.3780 1.1885 0.107 Uiso calc R 1 1 . .
    H H12C -0.0841 0.3900 1.1507 0.107 Uiso calc R 1 1 . .
    C C13 -0.0170(4) 0.3528(4) 1.0106(3) 0.0710(16) Uani d . 1 1 . .
    H H13A -0.0866 0.3429 1.0165 0.107 Uiso calc R 1 1 . .
    H H13B 0.0216 0.3074 0.9717 0.107 Uiso calc R 1 1 . .
    H H13C -0.0235 0.4256 0.9977 0.107 Uiso calc R 1 1 . .
    C C14 0.2419(3) -0.0602(3) 1.0577(2) 0.0320(9) Uani d . 1 1 . .
    H H14 0.2894 -0.0276 1.0293 0.038 Uiso calc R 1 1 . .
    C C15 0.3045(3) -0.1245(4) 1.1196(3) 0.0511(12) Uani d . 1 1 . .
    H H15A 0.3320 -0.0793 1.1503 0.077 Uiso calc R 1 1 . .
    H H15B 0.3624 -0.1796 1.0988 0.077 Uiso calc R 1 1 . .
    H H15C 0.2591 -0.1558 1.1492 0.077 Uiso calc R 1 1 . .
    C C16 0.2034(4) -0.1287(3) 1.0058(2) 0.0520(13) Uani d . 1 1 . .
    H H16A 0.1611 -0.1661 1.0332 0.078 Uiso calc R 1 1 . .
    H H16B 0.2632 -0.1790 0.9828 0.078 Uiso calc R 1 1 . .
    H H16C 0.1610 -0.0852 0.9680 0.078 Uiso calc R 1 1 . .
    C C17 0.3129(3) 0.4138(3) 0.98089(19) 0.0230(8) Uani d . 1 1 . .
    C C18 0.3158(3) 0.4944(3) 1.02787(19) 0.0268(8) Uani d . 1 1 . .
    C C19 0.3233(3) 0.5874(3) 0.9960(2) 0.0346(10) Uani d . 1 1 . .
    H H19 0.3260 0.6433 1.0267 0.041 Uiso calc R 1 1 . .
    C C20 0.3269(3) 0.6003(3) 0.9212(2) 0.0372(10) Uani d . 1 1 . .
    H H20 0.3306 0.6649 0.9009 0.045 Uiso calc R 1 1 . .
    C C21 0.3249(3) 0.5193(3) 0.8761(2) 0.0298(9) Uani d . 1 1 . .
    H H21 0.3280 0.5284 0.8246 0.036 Uiso calc R 1 1 . .
    C C22 0.3186(3) 0.4243(3) 0.90450(19) 0.0243(8) Uani d . 1 1 . .
    C C23 0.3202(3) 0.3344(3) 0.85387(19) 0.0274(9) Uani d . 1 1 . .
    H H23 0.3219 0.2721 0.8850 0.033 Uiso calc R 1 1 . .
    C C24 0.2231(3) 0.3572(3) 0.8082(2) 0.0439(11) Uani d . 1 1 . .
    H H24A 0.2198 0.4177 0.7766 0.066 Uiso calc R 1 1 . .
    H H24B 0.1613 0.3720 0.8404 0.066 Uiso calc R 1 1 . .
    H H24C 0.2255 0.2967 0.7779 0.066 Uiso calc R 1 1 . .
    C C25 0.4176(3) 0.3077(4) 0.8056(2) 0.0496(12) Uani d . 1 1 . .
    H H25A 0.4175 0.2490 0.7740 0.074 Uiso calc R 1 1 . .
    H H25B 0.4794 0.2885 0.8362 0.074 Uiso calc R 1 1 . .
    H H25C 0.4189 0.3682 0.7753 0.074 Uiso calc R 1 1 . .
    C C26 0.3094(3) 0.4850(3) 1.1107(2) 0.0364(10) Uani d . 1 1 . .
    H H26 0.3237 0.4094 1.1232 0.044 Uiso calc R 1 1 . .
    C C27 0.3890(4) 0.5257(5) 1.1487(3) 0.0625(15) Uani d . 1 1 . .
    H H27A 0.4577 0.4968 1.1254 0.094 Uiso calc R 1 1 . .
    H H27B 0.3919 0.5049 1.2003 0.094 Uiso calc R 1 1 . .
    H H27C 0.3693 0.6018 1.1450 0.094 Uiso calc R 1 1 . .
    C C28 0.2009(4) 0.5401(6) 1.1394(3) 0.087(2) Uani d . 1 1 . .
    H H28A 0.1833 0.6139 1.1257 0.130 Uiso calc R 1 1 . .
    H H28B 0.1989 0.5337 1.1928 0.130 Uiso calc R 1 1 . .
    H H28C 0.1504 0.5084 1.1184 0.130 Uiso calc R 1 1 . .
    N N3 0.1739(2) 0.7210(2) 0.47112(15) 0.0253(7) Uani d . 1 1 . .
    N N4 0.3336(2) 0.7892(2) 0.45414(16) 0.0219(7) Uani d . 1 1 . .
    H H4D 0.264(3) 0.815(3) 0.4670(18) 0.026 Uiso d . 1 1 . .
    H H4E 0.361(3) 0.782(3) 0.499(2) 0.026 Uiso d . 1 1 . .
    C C29 0.2606(3) 0.5360(3) 0.4427(3) 0.0482(12) Uani d . 1 1 . .
    H H29A 0.2772 0.5128 0.3922 0.072 Uiso calc R 1 1 . .
    H H29B 0.1945 0.5236 0.4583 0.072 Uiso calc R 1 1 . .
    H H29C 0.3163 0.4973 0.4747 0.072 Uiso calc R 1 1 . .
    C C30 0.2512(3) 0.6492(3) 0.44730(19) 0.0269(8) Uani d . 1 1 . .
    C C31 0.3449(3) 0.6842(3) 0.41958(19) 0.0256(8) Uani d . 1 1 . .
    H H31 0.4105 0.6336 0.4367 0.031 Uiso calc R 1 1 . .
    C C32 0.3468(3) 0.6885(3) 0.33626(19) 0.0390(11) Uani d . 1 1 . .
    H H32A 0.4074 0.7103 0.3191 0.058 Uiso calc R 1 1 . .
    H H32B 0.2829 0.7386 0.3193 0.058 Uiso calc R 1 1 . .
    H H32C 0.3512 0.6194 0.3169 0.058 Uiso calc R 1 1 . .
    C C33 0.3721(3) 0.8670(3) 0.41295(17) 0.0221(8) Uani d . 1 1 . .
    C C34 0.2987(3) 0.9464(3) 0.37668(19) 0.0283(9) Uani d . 1 1 . .
    C C35 0.3364(3) 1.0177(3) 0.3369(2) 0.0365(10) Uani d . 1 1 . .
    H H35 0.2892 1.0735 0.3121 0.044 Uiso calc R 1 1 . .
    C C36 0.4414(3) 1.0083(3) 0.3332(2) 0.0400(11) Uani d . 1 1 . .
    H H36 0.4661 1.0564 0.3044 0.048 Uiso calc R 1 1 . .
    C C37 0.5105(3) 0.9311(3) 0.3701(2) 0.0350(10) Uani d . 1 1 . .
    H H37 0.5825 0.9273 0.3676 0.042 Uiso calc R 1 1 . .
    C C38 0.4780(3) 0.8575(3) 0.41172(19) 0.0269(9) Uani d . 1 1 . .
    C C39 0.5576(3) 0.7762(3) 0.4546(2) 0.0306(9) Uani d . 1 1 . .
    H H39 0.5186 0.7389 0.4870 0.037 Uiso calc R 1 1 . .
    C C40 0.6292(3) 0.6954(3) 0.4047(2) 0.0412(11) Uani d . 1 1 . .
    H H40A 0.6813 0.6460 0.4341 0.062 Uiso calc R 1 1 . .
    H H40B 0.6645 0.7304 0.3695 0.062 Uiso calc R 1 1 . .
    H H40C 0.5879 0.6580 0.3784 0.062 Uiso calc R 1 1 . .
    C C41 0.6196(3) 0.8268(4) 0.5034(2) 0.0475(12) Uani d . 1 1 . .
    H H41A 0.5717 0.8814 0.5325 0.071 Uiso calc R 1 1 . .
    H H41B 0.6649 0.8574 0.4732 0.071 Uiso calc R 1 1 . .
    H H41C 0.6624 0.7741 0.5361 0.071 Uiso calc R 1 1 . .
    C C42 0.1818(3) 0.9585(3) 0.3833(2) 0.0345(10) Uani d . 1 1 . .
    H H42 0.1720 0.8875 0.3900 0.041 Uiso calc R 1 1 . .
    C C43 0.1376(4) 1.0223(4) 0.4515(3) 0.0597(14) Uani d . 1 1 . .
    H H43A 0.1483 1.0916 0.4469 0.089 Uiso calc R 1 1 . .
    H H43B 0.1733 0.9870 0.4948 0.089 Uiso calc R 1 1 . .
    H H43C 0.0628 1.0292 0.4564 0.089 Uiso calc R 1 1 . .
    C C44 0.1224(4) 1.0079(5) 0.3153(3) 0.0707(17) Uani d . 1 1 . .
    H H44A 0.1532 0.9673 0.2721 0.106 Uiso calc R 1 1 . .
    H H44B 0.1270 1.0794 0.3095 0.106 Uiso calc R 1 1 . .
    H H44C 0.0492 1.0087 0.3208 0.106 Uiso calc R 1 1 . .
    C C45 0.0797(3) 0.6984(3) 0.4974(2) 0.0288(9) Uani d . 1 1 . .
    C C46 0.0697(3) 0.6795(3) 0.5714(2) 0.0318(9) Uani d . 1 1 . .
    C C47 -0.0238(3) 0.6636(3) 0.5970(3) 0.0440(11) Uani d . 1 1 . .
    H H47 -0.0323 0.6501 0.6475 0.053 Uiso calc R 1 1 . .
    C C48 -0.1034(3) 0.6671(4) 0.5504(3) 0.0511(13) Uani d . 1 1 . .
    H H48 -0.1665 0.6558 0.5685 0.061 Uiso calc R 1 1 . .
    C C49 -0.0918(3) 0.6870(4) 0.4773(3) 0.0507(12) Uani d . 1 1 . .
    H H49 -0.1474 0.6885 0.4455 0.061 Uiso calc R 1 1 . .
    C C50 -0.0012(3) 0.7051(3) 0.4484(2) 0.0409(11) Uani d . 1 1 . .
    C C51 0.0082(4) 0.7292(5) 0.3680(2) 0.0593(15) Uani d . 1 1 . .
    H H51 0.0767 0.7445 0.3599 0.071 Uiso calc R 1 1 . .
    C C52 0.0079(5) 0.6372(6) 0.3193(3) 0.103(2) Uani d . 1 1 . .
    H H52A -0.0571 0.6183 0.3276 0.155 Uiso calc R 1 1 . .
    H H52B 0.0672 0.5777 0.3313 0.155 Uiso calc R 1 1 . .
    H H52C 0.0134 0.6568 0.2679 0.155 Uiso calc R 1 1 . .
    C C53 -0.0770(5) 0.8262(5) 0.3458(3) 0.085(2) Uani d . 1 1 . .
    H H53A -0.0759 0.8841 0.3778 0.128 Uiso calc R 1 1 . .
    H H53B -0.1450 0.8124 0.3502 0.128 Uiso calc R 1 1 . .
    H H53C -0.0647 0.8447 0.2950 0.128 Uiso calc R 1 1 . .
    C C54 0.1554(3) 0.6767(3) 0.6251(2) 0.0370(10) Uani d . 1 1 . .
    H H54 0.2188 0.6797 0.5961 0.044 Uiso calc R 1 1 . .
    C C55 0.1837(4) 0.5760(4) 0.6691(3) 0.0624(16) Uani d . 1 1 . .
    H H55A 0.2029 0.5166 0.6358 0.094 Uiso calc R 1 1 . .
    H H55B 0.1238 0.5720 0.6996 0.094 Uiso calc R 1 1 . .
    H H55C 0.2427 0.5743 0.7004 0.094 Uiso calc R 1 1 . .
    C C56 0.1249(4) 0.7720(4) 0.6742(3) 0.0615(14) Uani d . 1 1 . .
    H H56A 0.0597 0.7743 0.7005 0.092 Uiso calc R 1 1 . .
    H H56B 0.1154 0.8351 0.6443 0.092 Uiso calc R 1 1 . .
    H H56C 0.1801 0.7678 0.7094 0.092 Uiso calc R 1 1 . .
    Sn Sn1 0.31180(2) 0.04625(2) 0.801093(14) 0.03007(8) Uani d . 1 1 . .
    Cl Cl1 0.31358(9) -0.13535(8) 0.82219(5) 0.0395(3) Uani d . 1 1 . .
    Cl Cl2 0.15041(7) 0.11946(8) 0.87502(5) 0.0316(2) Uani d . 1 1 . .
    Cl Cl3 0.42191(8) 0.04716(8) 0.90928(5) 0.0355(2) Uani d . 1 1 . .
    Sn Sn2 0.56678(2) 0.31401(2) 0.305800(14) 0.03553(9) Uani d . 1 1 . .
    Cl Cl4 0.38313(10) 0.31164(10) 0.30677(7) 0.0557(3) Uani d . 1 1 . .
    Cl Cl5 0.62937(8) 0.15329(8) 0.38171(5) 0.0360(2) Uani d . 1 1 . .
    Cl Cl6 0.54589(8) 0.42447(8) 0.41740(6) 0.0396(3) Uani d . 1 1 . .
loop_
    _atom_site_aniso_label
    _atom_site_aniso_U_11
    _atom_site_aniso_U_22
    _atom_site_aniso_U_33
    _atom_site_aniso_U_12
    _atom_site_aniso_U_13
    _atom_site_aniso_U_23
    N1 0.0224(16) 0.0168(15) 0.0169(15) -0.0036(13) -0.0009(12) -0.0003(11)
    N2 0.0233(16) 0.0176(16) 0.0200(16) -0.0080(14) -0.0001(12) -0.0008(13)
    C1 0.027(2) 0.036(3) 0.054(3) -0.0110(19) -0.0061(19) 0.011(2)
    C2 0.0220(19) 0.024(2) 0.0232(19) -0.0069(16) -0.0001(15) -0.0024(15)
    C3 0.0228(19) 0.0189(19) 0.025(2) -0.0062(15) -0.0035(15) 0.0053(14)
    C4 0.049(3) 0.048(3) 0.022(2) -0.022(2) -0.0114(18) 0.0068(18)
    C5 0.0203(19) 0.027(2) 0.0210(18) -0.0134(16) -0.0010(14) 0.0013(15)
    C6 0.025(2) 0.024(2) 0.0237(19) -0.0102(16) -0.0012(15) -0.0005(15)
    C7 0.040(2) 0.028(2) 0.035(2) -0.0191(19) -0.0028(18) 0.0049(17)
    C8 0.029(2) 0.049(3) 0.036(2) -0.023(2) 0.0043(18) 0.0012(19)
    C9 0.025(2) 0.037(2) 0.039(2) -0.0077(18) 0.0060(17) -0.0010(18)
    C10 0.024(2) 0.028(2) 0.027(2) -0.0064(17) 0.0003(16) -0.0006(16)
    C11 0.026(2) 0.030(2) 0.059(3) -0.0067(18) 0.013(2) -0.003(2)
    C12 0.066(4) 0.033(3) 0.110(5) -0.010(3) 0.042(3) -0.018(3)
    C13 0.072(4) 0.045(3) 0.096(4) -0.017(3) -0.026(3) 0.033(3)
    C14 0.040(2) 0.018(2) 0.038(2) -0.0094(18) 0.0069(18) 0.0002(16)
    C15 0.042(3) 0.040(3) 0.062(3) 0.003(2) -0.010(2) -0.007(2)
    C16 0.082(4) 0.029(3) 0.044(3) -0.014(2) 0.000(2) -0.007(2)
    C17 0.0173(18) 0.0172(19) 0.035(2) -0.0048(15) -0.0013(15) 0.0010(15)
    C18 0.027(2) 0.021(2) 0.031(2) -0.0055(16) 0.0009(16) -0.0023(16)
    C19 0.046(3) 0.023(2) 0.037(2) -0.0133(19) 0.0020(19) -0.0032(17)
    C20 0.044(3) 0.020(2) 0.050(3) -0.0136(19) 0.001(2) 0.0064(18)
    C21 0.035(2) 0.023(2) 0.029(2) -0.0048(17) 0.0038(17) 0.0051(16)
    C22 0.0219(19) 0.023(2) 0.026(2) -0.0029(16) -0.0013(15) 0.0039(15)
    C23 0.035(2) 0.025(2) 0.022(2) -0.0091(17) 0.0017(16) 0.0022(15)
    C24 0.051(3) 0.028(2) 0.055(3) -0.014(2) -0.011(2) -0.005(2)
    C25 0.043(3) 0.052(3) 0.051(3) -0.010(2) 0.006(2) -0.021(2)
    C26 0.058(3) 0.022(2) 0.031(2) -0.014(2) -0.001(2) -0.0053(17)
    C27 0.056(3) 0.090(4) 0.043(3) -0.022(3) -0.015(2) -0.004(3)
    C28 0.063(4) 0.166(7) 0.032(3) -0.034(4) 0.011(3) -0.001(3)
    N3 0.0205(16) 0.0298(18) 0.0243(17) -0.0050(14) -0.0023(13) 0.0023(13)
    N4 0.0187(16) 0.0280(18) 0.0185(16) -0.0056(14) -0.0002(13) -0.0027(13)
    C29 0.031(2) 0.033(3) 0.078(3) -0.006(2) 0.007(2) -0.009(2)
    C30 0.0202(19) 0.030(2) 0.029(2) -0.0040(17) -0.0051(15) -0.0018(16)
    C31 0.0203(19) 0.024(2) 0.032(2) -0.0044(16) -0.0041(15) -0.0032(16)
    C32 0.046(3) 0.047(3) 0.026(2) -0.015(2) 0.0031(18) -0.0132(19)
    C33 0.026(2) 0.026(2) 0.0135(18) -0.0061(16) 0.0020(14) 0.0010(14)
    C34 0.029(2) 0.029(2) 0.025(2) -0.0061(17) 0.0006(16) 0.0004(16)
    C35 0.038(2) 0.033(2) 0.030(2) 0.0027(19) -0.0005(18) 0.0074(18)
    C36 0.050(3) 0.043(3) 0.032(2) -0.021(2) 0.006(2) 0.0045(19)
    C37 0.032(2) 0.045(3) 0.030(2) -0.016(2) 0.0067(18) 0.0014(19)
    C38 0.025(2) 0.033(2) 0.022(2) -0.0077(17) 0.0020(15) -0.0002(16)
    C39 0.020(2) 0.043(3) 0.029(2) -0.0099(18) -0.0005(16) 0.0068(17)
    C40 0.035(2) 0.041(3) 0.047(3) -0.009(2) -0.0041(19) -0.004(2)
    C41 0.038(3) 0.069(3) 0.032(2) -0.008(2) -0.0073(19) -0.008(2)
    C42 0.026(2) 0.037(2) 0.034(2) 0.0024(18) -0.0051(17) 0.0041(18)
    C43 0.043(3) 0.068(4) 0.063(3) -0.008(3) 0.019(2) -0.015(3)
    C44 0.036(3) 0.100(5) 0.064(4) 0.000(3) -0.015(2) 0.029(3)
    C45 0.021(2) 0.028(2) 0.039(2) -0.0096(17) -0.0029(16) 0.0004(17)
    C46 0.023(2) 0.027(2) 0.043(2) -0.0050(17) 0.0016(17) 0.0076(17)
    C47 0.034(3) 0.044(3) 0.052(3) -0.009(2) 0.004(2) 0.012(2)
    C48 0.026(2) 0.046(3) 0.084(4) -0.016(2) 0.004(2) 0.008(3)
    C49 0.028(2) 0.055(3) 0.072(4) -0.015(2) -0.010(2) -0.006(3)
    C50 0.031(2) 0.046(3) 0.047(3) -0.013(2) -0.0053(19) -0.007(2)
    C51 0.037(3) 0.099(5) 0.046(3) -0.024(3) -0.013(2) -0.005(3)
    C52 0.107(6) 0.126(7) 0.065(4) -0.012(5) -0.009(4) -0.034(4)
    C53 0.088(5) 0.112(6) 0.053(4) -0.024(4) -0.018(3) 0.023(3)
    C54 0.022(2) 0.047(3) 0.038(2) -0.0047(19) 0.0019(17) 0.0096(19)
    C55 0.039(3) 0.081(4) 0.058(3) -0.002(3) -0.004(2) 0.037(3)
    C56 0.042(3) 0.079(4) 0.058(3) -0.007(3) -0.009(2) -0.014(3)
    Sn1 0.03446(16) 0.02990(16) 0.02429(15) -0.00683(12) 0.00233(11) 0.00216(11)
    Cl1 0.0544(7) 0.0267(5) 0.0357(6) -0.0082(5) -0.0009(5) -0.0073(4)
    Cl2 0.0278(5) 0.0343(6) 0.0322(5) -0.0078(4) -0.0010(4) -0.0046(4)
    Cl3 0.0310(5) 0.0292(5) 0.0438(6) -0.0036(4) -0.0073(4) -0.0031(4)
    Sn2 0.0515(2) 0.02828(16) 0.02560(15) -0.00912(14) 0.00069(12) -0.00350(11)
    Cl4 0.0585(8) 0.0537(8) 0.0571(7) -0.0174(6) -0.0257(6) -0.0044(6)
    Cl5 0.0477(6) 0.0322(6) 0.0275(5) -0.0101(5) -0.0022(4) -0.0011(4)
    Cl6 0.0354(6) 0.0382(6) 0.0432(6) -0.0063(5) -0.0001(5) -0.0188(5)
_geom_special_details
;
 All esds (except the esd in the dihedral angle between two l.s. planes)
 are estimated using the full covariance matrix.  The cell esds are taken
 into account individually in the estimation of esds in distances, angles
 and torsion angles; correlations between esds in cell parameters are only
 used when they are defined by crystal symmetry.  An approximate (isotropic)
 treatment of cell esds is used for estimating esds involving l.s. planes.
;
loop_
    _geom_bond_atom_site_label_1
    _geom_bond_atom_site_label_2
    _geom_bond_site_symmetry_2
    _geom_bond_distance
    _geom_bond_publ_flag
    N1 C2 . 1.264(4) ?
    N1 C17 . 1.433(4) ?
    N2 C5 . 1.484(4) ?
    N2 C3 . 1.516(4) ?
    N2 H2A . 0.83(4) ?
    N2 H2B . 0.94(4) ?
    C1 C2 . 1.494(5) ?
    C1 H1A . 0.9800 ?
    C1 H1B . 0.9800 ?
    C1 H1C . 0.9800 ?
    C2 C3 . 1.521(5) ?
    C3 C4 . 1.515(5) ?
    C3 H3 . 1.0000 ?
    C4 H4A . 0.9800 ?
    C4 H4B . 0.9800 ?
    C4 H4C . 0.9800 ?
    C5 C6 . 1.383(5) ?
    C5 C10 . 1.392(5) ?
    C6 C7 . 1.398(5) ?
    C6 C14 . 1.519(5) ?
    C7 C8 . 1.384(5) ?
    C7 H7 . 0.9500 ?
    C8 C9 . 1.364(6) ?
    C8 H8 . 0.9500 ?
    C9 C10 . 1.399(5) ?
    C9 H9 . 0.9500 ?
    C10 C11 . 1.516(5) ?
    C11 C12 . 1.515(6) ?
    C11 C13 . 1.529(6) ?
    C11 H11 . 1.0000 ?
    C12 H12A . 0.9800 ?
    C12 H12B . 0.9800 ?
    C12 H12C . 0.9800 ?
    C13 H13A . 0.9800 ?
    C13 H13B . 0.9800 ?
    C13 H13C . 0.9800 ?
    C14 C16 . 1.523(5) ?
    C14 C15 . 1.528(6) ?
    C14 H14 . 1.0000 ?
    C15 H15A . 0.9800 ?
    C15 H15B . 0.9800 ?
    C15 H15C . 0.9800 ?
    C16 H16A . 0.9800 ?
    C16 H16B . 0.9800 ?
    C16 H16C . 0.9800 ?
    C17 C18 . 1.398(5) ?
    C17 C22 . 1.406(5) ?
    C18 C19 . 1.396(5) ?
    C18 C26 . 1.523(5) ?
    C19 C20 . 1.379(5) ?
    C19 H19 . 0.9500 ?
    C20 C21 . 1.378(5) ?
    C20 H20 . 0.9500 ?
    C21 C22 . 1.391(5) ?
    C21 H21 . 0.9500 ?
    C22 C23 . 1.523(5) ?
    C23 C24 . 1.515(5) ?
    C23 C25 . 1.517(5) ?
    C23 H23 . 1.0000 ?
    C24 H24A . 0.9800 ?
    C24 H24B . 0.9800 ?
    C24 H24C . 0.9800 ?
    C25 H25A . 0.9800 ?
    C25 H25B . 0.9800 ?
    C25 H25C . 0.9800 ?
    C26 C27 . 1.511(6) ?
    C26 C28 . 1.516(7) ?
    C26 H26 . 1.0000 ?
    C27 H27A . 0.9800 ?
    C27 H27B . 0.9800 ?
    C27 H27C . 0.9800 ?
    C28 H28A . 0.9800 ?
    C28 H28B . 0.9800 ?
    C28 H28C . 0.9800 ?
    N3 C30 . 1.271(4) ?
    N3 C45 . 1.447(4) ?
    N4 C33 . 1.477(4) ?
    N4 C31 . 1.516(4) ?
    N4 H4D . 0.93(4) ?
    N4 H4E . 0.90(4) ?
    C29 C30 . 1.486(5) ?
    C29 H29A . 0.9800 ?
    C29 H29B . 0.9800 ?
    C29 H29C . 0.9800 ?
    C30 C31 . 1.531(5) ?
    C31 C32 . 1.525(5) ?
    C31 H31 . 1.0000 ?
    C32 H32A . 0.9800 ?
    C32 H32B . 0.9800 ?
    C32 H32C . 0.9800 ?
    C33 C38 . 1.385(5) ?
    C33 C34 . 1.400(5) ?
    C34 C35 . 1.391(5) ?
    C34 C42 . 1.528(5) ?
    C35 C36 . 1.374(6) ?
    C35 H35 . 0.9500 ?
    C36 C37 . 1.361(6) ?
    C36 H36 . 0.9500 ?
    C37 C38 . 1.395(5) ?
    C37 H37 . 0.9500 ?
    C38 C39 . 1.517(5) ?
    C39 C41 . 1.519(5) ?
    C39 C40 . 1.525(5) ?
    C39 H39 . 1.0000 ?
    C40 H40A . 0.9800 ?
    C40 H40B . 0.9800 ?
    C40 H40C . 0.9800 ?
    C41 H41A . 0.9800 ?
    C41 H41B . 0.9800 ?
    C41 H41C . 0.9800 ?
    C42 C43 . 1.531(5) ?
    C42 C44 . 1.532(6) ?
    C42 H42 . 1.0000 ?
    C43 H43A . 0.9800 ?
    C43 H43B . 0.9800 ?
    C43 H43C . 0.9800 ?
    C44 H44A . 0.9800 ?
    C44 H44B . 0.9800 ?
    C44 H44C . 0.9800 ?
    C45 C46 . 1.385(5) ?
    C45 C50 . 1.403(5) ?
    C46 C47 . 1.397(5) ?
    C46 C54 . 1.518(5) ?
    C47 C48 . 1.369(6) ?
    C47 H47 . 0.9500 ?
    C48 C49 . 1.375(6) ?
    C48 H48 . 0.9500 ?
    C49 C50 . 1.393(6) ?
    C49 H49 . 0.9500 ?
    C50 C51 . 1.514(6) ?
    C51 C53 . 1.524(7) ?
    C51 C52 . 1.529(8) ?
    C51 H51 . 1.0000 ?
    C52 H52A . 0.9800 ?
    C52 H52B . 0.9800 ?
    C52 H52C . 0.9800 ?
    C53 H53A . 0.9800 ?
    C53 H53B . 0.9800 ?
    C53 H53C . 0.9800 ?
    C54 C55 . 1.521(6) ?
    C54 C56 . 1.523(6) ?
    C54 H54 . 1.0000 ?
    C55 H55A . 0.9800 ?
    C55 H55B . 0.9800 ?
    C55 H55C . 0.9800 ?
    C56 H56A . 0.9800 ?
    C56 H56B . 0.9800 ?
    C56 H56C . 0.9800 ?
    Sn1 Cl1 . 2.4498(12) y
    Sn1 Cl2 . 2.4824(13) y
    Sn1 Cl3 . 2.4959(13) y
    Sn2 Cl4 . 2.4647(14) y
    Sn2 Cl5 . 2.4949(13) y
    Sn2 Cl6 . 2.5001(12) y
loop_
    _geom_angle_atom_site_label_1
    _geom_angle_atom_site_label_2
    _geom_angle_atom_site_label_3
    _geom_angle_site_symmetry_1
    _geom_angle_site_symmetry_3
    _geom_angle
    _geom_angle_publ_flag
    C2 N1 C17 . . 123.2(3) ?
    C5 N2 C3 . . 119.9(3) ?
    C5 N2 H2A . . 117(2) ?
    C3 N2 H2A . . 100(3) ?
    C5 N2 H2B . . 111(2) ?
    C3 N2 H2B . . 107(2) ?
    H2A N2 H2B . . 101(3) ?
    C2 C1 H1A . . 109.5 ?
    C2 C1 H1B . . 109.5 ?
    H1A C1 H1B . . 109.5 ?
    C2 C1 H1C . . 109.5 ?
    H1A C1 H1C . . 109.5 ?
    H1B C1 H1C . . 109.5 ?
    N1 C2 C1 . . 127.2(3) ?
    N1 C2 C3 . . 116.3(3) ?
    C1 C2 C3 . . 116.5(3) ?
    C4 C3 N2 . . 111.9(3) ?
    C4 C3 C2 . . 110.6(3) ?
    N2 C3 C2 . . 106.0(3) ?
    C4 C3 H3 . . 109.4 ?
    N2 C3 H3 . . 109.4 ?
    C2 C3 H3 . . 109.4 ?
    C3 C4 H4A . . 109.5 ?
    C3 C4 H4B . . 109.5 ?
    H4A C4 H4B . . 109.5 ?
    C3 C4 H4C . . 109.5 ?
    H4A C4 H4C . . 109.5 ?
    H4B C4 H4C . . 109.5 ?
    C6 C5 C10 . . 123.9(3) ?
    C6 C5 N2 . . 118.9(3) ?
    C10 C5 N2 . . 117.2(3) ?
    C5 C6 C7 . . 117.2(3) ?
    C5 C6 C14 . . 123.9(3) ?
    C7 C6 C14 . . 118.9(3) ?
    C8 C7 C6 . . 120.6(4) ?
    C8 C7 H7 . . 119.7 ?
    C6 C7 H7 . . 119.7 ?
    C9 C8 C7 . . 120.3(3) ?
    C9 C8 H8 . . 119.9 ?
    C7 C8 H8 . . 119.9 ?
    C8 C9 C10 . . 121.9(4) ?
    C8 C9 H9 . . 119.1 ?
    C10 C9 H9 . . 119.1 ?
    C5 C10 C9 . . 116.2(3) ?
    C5 C10 C11 . . 123.9(3) ?
    C9 C10 C11 . . 119.8(3) ?
    C12 C11 C10 . . 113.1(3) ?
    C12 C11 C13 . . 111.2(4) ?
    C10 C11 C13 . . 108.9(4) ?
    C12 C11 H11 . . 107.8 ?
    C10 C11 H11 . . 107.8 ?
    C13 C11 H11 . . 107.8 ?
    C11 C12 H12A . . 109.5 ?
    C11 C12 H12B . . 109.5 ?
    H12A C12 H12B . . 109.5 ?
    C11 C12 H12C . . 109.5 ?
    H12A C12 H12C . . 109.5 ?
    H12B C12 H12C . . 109.5 ?
    C11 C13 H13A . . 109.5 ?
    C11 C13 H13B . . 109.5 ?
    H13A C13 H13B . . 109.5 ?
    C11 C13 H13C . . 109.5 ?
    H13A C13 H13C . . 109.5 ?
    H13B C13 H13C . . 109.5 ?
    C6 C14 C16 . . 110.2(3) ?
    C6 C14 C15 . . 111.9(3) ?
    C16 C14 C15 . . 111.2(4) ?
    C6 C14 H14 . . 107.8 ?
    C16 C14 H14 . . 107.8 ?
    C15 C14 H14 . . 107.8 ?
    C14 C15 H15A . . 109.5 ?
    C14 C15 H15B . . 109.5 ?
    H15A C15 H15B . . 109.5 ?
    C14 C15 H15C . . 109.5 ?
    H15A C15 H15C . . 109.5 ?
    H15B C15 H15C . . 109.5 ?
    C14 C16 H16A . . 109.5 ?
    C14 C16 H16B . . 109.5 ?
    H16A C16 H16B . . 109.5 ?
    C14 C16 H16C . . 109.5 ?
    H16A C16 H16C . . 109.5 ?
    H16B C16 H16C . . 109.5 ?
    C18 C17 C22 . . 121.9(3) ?
    C18 C17 N1 . . 119.7(3) ?
    C22 C17 N1 . . 118.0(3) ?
    C19 C18 C17 . . 117.4(3) ?
    C19 C18 C26 . . 119.8(3) ?
    C17 C18 C26 . . 122.9(3) ?
    C20 C19 C18 . . 121.8(4) ?
    C20 C19 H19 . . 119.1 ?
    C18 C19 H19 . . 119.1 ?
    C21 C20 C19 . . 119.7(4) ?
    C21 C20 H20 . . 120.1 ?
    C19 C20 H20 . . 120.1 ?
    C20 C21 C22 . . 121.2(4) ?
    C20 C21 H21 . . 119.4 ?
    C22 C21 H21 . . 119.4 ?
    C21 C22 C17 . . 118.0(3) ?
    C21 C22 C23 . . 120.5(3) ?
    C17 C22 C23 . . 121.5(3) ?
    C24 C23 C25 . . 110.8(3) ?
    C24 C23 C22 . . 111.8(3) ?
    C25 C23 C22 . . 110.9(3) ?
    C24 C23 H23 . . 107.7 ?
    C25 C23 H23 . . 107.7 ?
    C22 C23 H23 . . 107.7 ?
    C23 C24 H24A . . 109.5 ?
    C23 C24 H24B . . 109.5 ?
    H24A C24 H24B . . 109.5 ?
    C23 C24 H24C . . 109.5 ?
    H24A C24 H24C . . 109.5 ?
    H24B C24 H24C . . 109.5 ?
    C23 C25 H25A . . 109.5 ?
    C23 C25 H25B . . 109.5 ?
    H25A C25 H25B . . 109.5 ?
    C23 C25 H25C . . 109.5 ?
    H25A C25 H25C . . 109.5 ?
    H25B C25 H25C . . 109.5 ?
    C27 C26 C28 . . 109.9(4) ?
    C27 C26 C18 . . 112.7(3) ?
    C28 C26 C18 . . 110.9(4) ?
    C27 C26 H26 . . 107.7 ?
    C28 C26 H26 . . 107.7 ?
    C18 C26 H26 . . 107.7 ?
    C26 C27 H27A . . 109.5 ?
    C26 C27 H27B . . 109.5 ?
    H27A C27 H27B . . 109.5 ?
    C26 C27 H27C . . 109.5 ?
    H27A C27 H27C . . 109.5 ?
    H27B C27 H27C . . 109.5 ?
    C26 C28 H28A . . 109.5 ?
    C26 C28 H28B . . 109.5 ?
    H28A C28 H28B . . 109.5 ?
    C26 C28 H28C . . 109.5 ?
    H28A C28 H28C . . 109.5 ?
    H28B C28 H28C . . 109.5 ?
    C30 N3 C45 . . 121.1(3) ?
    C33 N4 C31 . . 118.6(3) ?
    C33 N4 H4D . . 112(2) ?
    C31 N4 H4D . . 106(2) ?
    C33 N4 H4E . . 109(2) ?
    C31 N4 H4E . . 111(2) ?
    H4D N4 H4E . . 99(3) ?
    C30 C29 H29A . . 109.5 ?
    C30 C29 H29B . . 109.5 ?
    H29A C29 H29B . . 109.5 ?
    C30 C29 H29C . . 109.5 ?
    H29A C29 H29C . . 109.5 ?
    H29B C29 H29C . . 109.5 ?
    N3 C30 C29 . . 127.6(3) ?
    N3 C30 C31 . . 115.7(3) ?
    C29 C30 C31 . . 116.7(3) ?
    N4 C31 C32 . . 112.9(3) ?
    N4 C31 C30 . . 106.0(3) ?
    C32 C31 C30 . . 110.1(3) ?
    N4 C31 H31 . . 109.3 ?
    C32 C31 H31 . . 109.3 ?
    C30 C31 H31 . . 109.3 ?
    C31 C32 H32A . . 109.5 ?
    C31 C32 H32B . . 109.5 ?
    H32A C32 H32B . . 109.5 ?
    C31 C32 H32C . . 109.5 ?
    H32A C32 H32C . . 109.5 ?
    H32B C32 H32C . . 109.5 ?
    C38 C33 C34 . . 123.5(3) ?
    C38 C33 N4 . . 118.9(3) ?
    C34 C33 N4 . . 117.6(3) ?
    C35 C34 C33 . . 116.9(3) ?
    C35 C34 C42 . . 121.0(4) ?
    C33 C34 C42 . . 122.1(3) ?
    C36 C35 C34 . . 120.7(4) ?
    C36 C35 H35 . . 119.7 ?
    C34 C35 H35 . . 119.7 ?
    C37 C36 C35 . . 120.8(4) ?
    C37 C36 H36 . . 119.6 ?
    C35 C36 H36 . . 119.6 ?
    C36 C37 C38 . . 121.5(4) ?
    C36 C37 H37 . . 119.2 ?
    C38 C37 H37 . . 119.2 ?
    C33 C38 C37 . . 116.5(4) ?
    C33 C38 C39 . . 124.2(3) ?
    C37 C38 C39 . . 119.3(3) ?
    C38 C39 C41 . . 111.1(4) ?
    C38 C39 C40 . . 111.8(3) ?
    C41 C39 C40 . . 111.3(3) ?
    C38 C39 H39 . . 107.5 ?
    C41 C39 H39 . . 107.5 ?
    C40 C39 H39 . . 107.5 ?
    C39 C40 H40A . . 109.5 ?
    C39 C40 H40B . . 109.5 ?
    H40A C40 H40B . . 109.5 ?
    C39 C40 H40C . . 109.5 ?
    H40A C40 H40C . . 109.5 ?
    H40B C40 H40C . . 109.5 ?
    C39 C41 H41A . . 109.5 ?
    C39 C41 H41B . . 109.5 ?
    H41A C41 H41B . . 109.5 ?
    C39 C41 H41C . . 109.5 ?
    H41A C41 H41C . . 109.5 ?
    H41B C41 H41C . . 109.5 ?
    C34 C42 C43 . . 109.2(3) ?
    C34 C42 C44 . . 112.8(3) ?
    C43 C42 C44 . . 110.7(4) ?
    C34 C42 H42 . . 108.0 ?
    C43 C42 H42 . . 108.0 ?
    C44 C42 H42 . . 108.0 ?
    C42 C43 H43A . . 109.5 ?
    C42 C43 H43B . . 109.5 ?
    H43A C43 H43B . . 109.5 ?
    C42 C43 H43C . . 109.5 ?
    H43A C43 H43C . . 109.5 ?
    H43B C43 H43C . . 109.5 ?
    C42 C44 H44A . . 109.5 ?
    C42 C44 H44B . . 109.5 ?
    H44A C44 H44B . . 109.5 ?
    C42 C44 H44C . . 109.5 ?
    H44A C44 H44C . . 109.5 ?
    H44B C44 H44C . . 109.5 ?
    C46 C45 C50 . . 122.5(3) ?
    C46 C45 N3 . . 118.4(3) ?
    C50 C45 N3 . . 118.9(3) ?
    C45 C46 C47 . . 118.0(4) ?
    C45 C46 C54 . . 122.6(3) ?
    C47 C46 C54 . . 119.3(4) ?
    C48 C47 C46 . . 120.9(4) ?
    C48 C47 H47 . . 119.5 ?
    C46 C47 H47 . . 119.5 ?
    C47 C48 C49 . . 119.9(4) ?
    C47 C48 H48 . . 120.1 ?
    C49 C48 H48 . . 120.1 ?
    C48 C49 C50 . . 122.1(4) ?
    C48 C49 H49 . . 119.0 ?
    C50 C49 H49 . . 119.0 ?
    C49 C50 C45 . . 116.5(4) ?
    C49 C50 C51 . . 120.8(4) ?
    C45 C50 C51 . . 122.6(4) ?
    C50 C51 C53 . . 111.0(4) ?
    C50 C51 C52 . . 112.5(5) ?
    C53 C51 C52 . . 110.7(5) ?
    C50 C51 H51 . . 107.5 ?
    C53 C51 H51 . . 107.5 ?
    C52 C51 H51 . . 107.5 ?
    C51 C52 H52A . . 109.5 ?
    C51 C52 H52B . . 109.5 ?
    H52A C52 H52B . . 109.5 ?
    C51 C52 H52C . . 109.5 ?
    H52A C52 H52C . . 109.5 ?
    H52B C52 H52C . . 109.5 ?
    C51 C53 H53A . . 109.5 ?
    C51 C53 H53B . . 109.5 ?
    H53A C53 H53B . . 109.5 ?
    C51 C53 H53C . . 109.5 ?
    H53A C53 H53C . . 109.5 ?
    H53B C53 H53C . . 109.5 ?
    C46 C54 C55 . . 111.6(4) ?
    C46 C54 C56 . . 110.6(3) ?
    C55 C54 C56 . . 111.8(4) ?
    C46 C54 H54 . . 107.5 ?
    C55 C54 H54 . . 107.5 ?
    C56 C54 H54 . . 107.5 ?
    C54 C55 H55A . . 109.5 ?
    C54 C55 H55B . . 109.5 ?
    H55A C55 H55B . . 109.5 ?
    C54 C55 H55C . . 109.5 ?
    H55A C55 H55C . . 109.5 ?
    H55B C55 H55C . . 109.5 ?
    C54 C56 H56A . . 109.5 ?
    C54 C56 H56B . . 109.5 ?
    H56A C56 H56B . . 109.5 ?
    C54 C56 H56C . . 109.5 ?
    H56A C56 H56C . . 109.5 ?
    H56B C56 H56C . . 109.5 ?
    Cl1 Sn1 Cl2 . . 94.54(5) y
    Cl1 Sn1 Cl3 . . 92.63(5) y
    Cl2 Sn1 Cl3 . . 91.06(4) y
    Cl4 Sn2 Cl5 . . 95.23(5) y
    Cl4 Sn2 Cl6 . . 94.23(5) y
    Cl5 Sn2 Cl6 . . 90.53(4) y
loop_
    _geom_hbond_atom_site_label_D
    _geom_hbond_atom_site_label_H
    _geom_hbond_atom_site_label_A
    _geom_hbond_site_symmetry_A
    _geom_hbond_distance_DH
    _geom_hbond_distance_HA
    _geom_hbond_distance_DA
    _geom_hbond_angle_DHA
    N2 H2B Cl2 . 0.94(4) 2.49(4) 3.214(3) 133(3)
    N2 H2B Cl3 . 0.94(4) 2.74(3) 3.478(3) 136(3)
    N4 H4D N3 . 0.93(4) 1.97(3) 2.560(4) 120(3)
    N2 H2A N1 . 0.83(4) 1.95(4) 2.569(4) 131(3)
    C11 H11 N2 . 1.00 2.50 2.917(5) 104.5
    C14 H14 N2 . 1.00 2.44 2.948(5) 110.5
    C23 H23 N1 . 1.00 2.38 2.883(4) 110.1
    C26 H26 N1 . 1.00 2.50 2.939(5) 106.4
    C39 H39 N4 . 1.00 2.46 2.951(5) 109.7
    C42 H42 N4 . 1.00 2.50 2.897(5) 103.1
    C51 H51 N3 . 1.00 2.41 2.920(5) 111.0
    C54 H54 N3 . 1.00 2.40 2.892(5) 109.8
    N4 H4E Cl5 2_666 0.90(4) 2.38(4) 3.194(3) 151(3)
    C31 H31 Cl6 2_666 1.00 2.80 3.470(4) 124.9
_iucr_refine_instructions_details
;
TITL I         P-1          R = 0.06
CELL  0.71073   13.373   13.383   18.303    89.31    88.73    73.67
ZERR  4          0.003    0.003    0.004     0.03     0.03     0.03
LATT   1
SFAC  C  H Cl  N Sn
UNIT  112  172  12   8   4
L.S. 10
TEMP -120
FMAP -2
PLAN -20
HTAB
HTAB N2 Cl2
HTAB N2 Cl3
HTAB N4 N3
HTAB N2 N1
HTAB C11 N2
HTAB C14 N2
HTAB C23 N1
HTAB C26 N1
HTAB C39 N4
HTAB C42 N4
HTAB C51 N3
HTAB C54 N3
EQIV $1 -x+1, -y+1, -z+1
HTAB N4 Cl5_$1
HTAB C31 Cl6_$1
ACTA
BOND $H
SHEL 99 0.83
TWIN 0 -1 0  -1 0 0  0 0 -1
SIZE .27 .19 .06
TEMP -120
WGHT    0.035200    0.072200
BASF   0.05585
FVAR       0.33316
N1    4    0.292792    0.321309    1.010008    11.00000    0.02242    0.01683 =
         0.01685   -0.00026   -0.00091   -0.00365
N2    4    0.224971    0.162262    1.034482    11.00000    0.02326    0.01759 =
         0.02003   -0.00083   -0.00013   -0.00802
H2A   2    0.210197    0.222064    1.017740    11.00000   -1.20000
H2B   2    0.243019    0.123386    0.991337    11.00000   -1.20000
C1    1    0.474995    0.240724    1.046135    11.00000    0.02689    0.03606 =
         0.05440    0.01140   -0.00613   -0.01098
AFIX 137
H1A   2    0.517278    0.175757    1.024086    11.00000   -1.50000
H1B   2    0.491525    0.241573    1.097980    11.00000   -1.50000
H1C   2    0.490239    0.300048    1.021073    11.00000   -1.50000
AFIX   0
C2    1    0.362096    0.248030    1.038918    11.00000    0.02198    0.02416 =
         0.02315   -0.00241   -0.00011   -0.00691
C3    1    0.325723    0.159132    1.072005    11.00000    0.02278    0.01890 =
         0.02515    0.00534   -0.00350   -0.00618
AFIX  13
H3    2    0.378814    0.091466    1.061170    11.00000   -1.20000
AFIX   0
C4    1    0.310411    0.171947    1.153965    11.00000    0.04856    0.04761 =
         0.02201    0.00681   -0.01138   -0.02239
AFIX 137
H4A   2    0.259596    0.238986    1.164640    11.00000   -1.50000
H4B   2    0.377022    0.169728    1.176166    11.00000   -1.50000
H4C   2    0.284708    0.115416    1.174113    11.00000   -1.50000
AFIX   0
C5    1    0.141094    0.131630    1.075448    11.00000    0.02031    0.02662 =
         0.02096    0.00127   -0.00104   -0.01335
C6    1    0.150842    0.026932    1.086594    11.00000    0.02502    0.02430 =
         0.02367   -0.00050   -0.00121   -0.01023
C7    1    0.069573    0.001198    1.124587    11.00000    0.03955    0.02810 =
         0.03475    0.00491   -0.00276   -0.01909
AFIX  43
H7    2    0.073310   -0.069878    1.133264    11.00000   -1.20000
AFIX   0
C8    1   -0.016246    0.078279    1.149668    11.00000    0.02912    0.04922 =
         0.03649    0.00123    0.00432   -0.02267
AFIX  43
H8    2   -0.070515    0.059887    1.176049    11.00000   -1.20000
AFIX   0
C9    1   -0.023243    0.180542    1.136672    11.00000    0.02526    0.03738 =
         0.03931   -0.00096    0.00601   -0.00769
AFIX  43
H9    2   -0.083488    0.232311    1.153344    11.00000   -1.20000
AFIX   0
C10   1    0.055806    0.211384    1.099473    11.00000    0.02379    0.02830 =
         0.02719   -0.00055    0.00032   -0.00637
C11   1    0.041345    0.325624    1.082343    11.00000    0.02579    0.03036 =
         0.05885   -0.00318    0.01250   -0.00666
AFIX  13
H11   2    0.112021    0.336086    1.074829    11.00000   -1.20000
AFIX   0
C12   1   -0.013631    0.397024    1.143350    11.00000    0.06627    0.03320 =
         0.11012   -0.01805    0.04218   -0.01006
AFIX 137
H12A  2   -0.017735    0.469269    1.130258    11.00000   -1.50000
H12B  2    0.025416    0.378028    1.188526    11.00000   -1.50000
H12C  2   -0.084140    0.389967    1.150735    11.00000   -1.50000
AFIX   0
C13   1   -0.017028    0.352840    1.010625    11.00000    0.07213    0.04507 =
         0.09636    0.03263   -0.02557   -0.01679
AFIX 137
H13A  2   -0.086627    0.342886    1.016459    11.00000   -1.50000
H13B  2    0.021616    0.307437    0.971738    11.00000   -1.50000
H13C  2   -0.023477    0.425635    0.997724    11.00000   -1.50000
AFIX   0
C14   1    0.241887   -0.060163    1.057746    11.00000    0.03997    0.01813 =
         0.03832    0.00019    0.00688   -0.00943
AFIX  13
H14   2    0.289362   -0.027589    1.029283    11.00000   -1.20000
AFIX   0
C15   1    0.304472   -0.124494    1.119561    11.00000    0.04244    0.04015 =
         0.06236   -0.00680   -0.01029    0.00296
AFIX 137
H15A  2    0.332023   -0.079306    1.150287    11.00000   -1.50000
H15B  2    0.362382   -0.179617    1.098830    11.00000   -1.50000
H15C  2    0.259147   -0.155815    1.149210    11.00000   -1.50000
AFIX   0
C16   1    0.203352   -0.128727    1.005791    11.00000    0.08172    0.02922 =
         0.04430   -0.00679   -0.00020   -0.01399
AFIX 137
H16A  2    0.161095   -0.166061    1.033176    11.00000   -1.50000
H16B  2    0.263198   -0.179025    0.982751    11.00000   -1.50000
H16C  2    0.160971   -0.085204    0.968021    11.00000   -1.50000
AFIX   0
C17   1    0.312919    0.413779    0.980891    11.00000    0.01729    0.01720 =
         0.03450    0.00102   -0.00129   -0.00478
C18   1    0.315778    0.494435    1.027873    11.00000    0.02738    0.02122 =
         0.03084   -0.00230    0.00086   -0.00549
C19   1    0.323296    0.587408    0.996035    11.00000    0.04582    0.02285 =
         0.03718   -0.00317    0.00197   -0.01331
AFIX  43
H19   2    0.326028    0.643300    1.026713    11.00000   -1.20000
AFIX   0
C20   1    0.326868    0.600335    0.921231    11.00000    0.04353    0.02030 =
         0.05029    0.00636    0.00061   -0.01355
AFIX  43
H20   2    0.330637    0.664865    0.900917    11.00000   -1.20000
AFIX   0
C21   1    0.324947    0.519270    0.876104    11.00000    0.03498    0.02294 =
         0.02919    0.00507    0.00376   -0.00479
AFIX  43
H21   2    0.328009    0.528391    0.824631    11.00000   -1.20000
AFIX   0
C22   1    0.318607    0.424311    0.904504    11.00000    0.02193    0.02284 =
         0.02595    0.00395   -0.00134   -0.00286
C23   1    0.320186    0.334404    0.853872    11.00000    0.03532    0.02477 =
         0.02240    0.00220    0.00169   -0.00910
AFIX  13
H23   2    0.321875    0.272087    0.885040    11.00000   -1.20000
AFIX   0
C24   1    0.223148    0.357216    0.808157    11.00000    0.05094    0.02844 =
         0.05493   -0.00487   -0.01102   -0.01434
AFIX 137
H24A  2    0.219843    0.417735    0.776643    11.00000   -1.50000
H24B  2    0.161314    0.371988    0.840401    11.00000   -1.50000
H24C  2    0.225533    0.296675    0.777863    11.00000   -1.50000
AFIX   0
C25   1    0.417641    0.307666    0.805564    11.00000    0.04348    0.05248 =
         0.05100   -0.02108    0.00613   -0.01012
AFIX 137
H25A  2    0.417511    0.249041    0.774029    11.00000   -1.50000
H25B  2    0.479406    0.288510    0.836200    11.00000   -1.50000
H25C  2    0.418945    0.368178    0.775263    11.00000   -1.50000
AFIX   0
C26   1    0.309395    0.485001    1.110718    11.00000    0.05825    0.02165 =
         0.03108   -0.00528   -0.00117   -0.01402
AFIX  13
H26   2    0.323733    0.409407    1.123234    11.00000   -1.20000
AFIX   0
C27   1    0.389046    0.525701    1.148692    11.00000    0.05611    0.09007 =
         0.04282   -0.00387   -0.01460   -0.02201
AFIX 137
H27A  2    0.457671    0.496812    1.125409    11.00000   -1.50000
H27B  2    0.391869    0.504851    1.200288    11.00000   -1.50000
H27C  2    0.369265    0.601841    1.145012    11.00000   -1.50000
AFIX   0
C28   1    0.200932    0.540145    1.139441    11.00000    0.06278    0.16624 =
         0.03232   -0.00141    0.01104   -0.03378
AFIX 137
H28A  2    0.183342    0.613945    1.125660    11.00000   -1.50000
H28B  2    0.198898    0.533696    1.192809    11.00000   -1.50000
H28C  2    0.150445    0.508442    1.118422    11.00000   -1.50000
AFIX   0
N3    4    0.173852    0.721027    0.471124    11.00000    0.02054    0.02982 =
         0.02426    0.00231   -0.00229   -0.00496
N4    4    0.333618    0.789235    0.454141    11.00000    0.01870    0.02801 =
         0.01849   -0.00271   -0.00016   -0.00557
H4D   2    0.263709    0.814808    0.467000    11.00000   -1.20000
H4E   2    0.360887    0.782019    0.499158    11.00000   -1.20000
C29   1    0.260606    0.536048    0.442735    11.00000    0.03081    0.03347 =
         0.07842   -0.00895    0.00710   -0.00612
AFIX 137
H29A  2    0.277202    0.512767    0.392212    11.00000   -1.50000
H29B  2    0.194541    0.523555    0.458298    11.00000   -1.50000
H29C  2    0.316279    0.497252    0.474682    11.00000   -1.50000
AFIX   0
C30   1    0.251196    0.649153    0.447305    11.00000    0.02020    0.03020 =
         0.02862   -0.00178   -0.00515   -0.00404
C31   1    0.344936    0.684171    0.419578    11.00000    0.02027    0.02364 =
         0.03202   -0.00316   -0.00408   -0.00445
AFIX  13
H31   2    0.410549    0.633553    0.436713    11.00000   -1.20000
AFIX   0
C32   1    0.346803    0.688504    0.336265    11.00000    0.04563    0.04689 =
         0.02568   -0.01317    0.00308   -0.01485
AFIX 137
H32A  2    0.407445    0.710260    0.319103    11.00000   -1.50000
H32B  2    0.282932    0.738610    0.319291    11.00000   -1.50000
H32C  2    0.351231    0.619425    0.316868    11.00000   -1.50000
AFIX   0
C33   1    0.372116    0.866952    0.412946    11.00000    0.02600    0.02588 =
         0.01354    0.00102    0.00204   -0.00606
C34   1    0.298680    0.946371    0.376681    11.00000    0.02878    0.02940 =
         0.02543    0.00039    0.00060   -0.00613
C35   1    0.336435    1.017705    0.336900    11.00000    0.03817    0.03349 =
         0.02983    0.00738   -0.00048    0.00273
AFIX  43
H35   2    0.289165    1.073473    0.312066    11.00000   -1.20000
AFIX   0
C36   1    0.441384    1.008345    0.333154    11.00000    0.04979    0.04267 =
         0.03172    0.00447    0.00578   -0.02066
AFIX  43
H36   2    0.466070    1.056358    0.304388    11.00000   -1.20000
AFIX   0
C37   1    0.510465    0.931133    0.370143    11.00000    0.03244    0.04522 =
         0.03027    0.00142    0.00672   -0.01638
AFIX  43
H37   2    0.582479    0.927292    0.367578    11.00000   -1.20000
AFIX   0
C38   1    0.477984    0.857529    0.411719    11.00000    0.02518    0.03301 =
         0.02226   -0.00024    0.00195   -0.00772
C39   1    0.557619    0.776207    0.454618    11.00000    0.02042    0.04278 =
         0.02910    0.00678   -0.00050   -0.00987
AFIX  13
H39   2    0.518556    0.738913    0.487044    11.00000   -1.20000
AFIX   0
C40   1    0.629237    0.695441    0.404669    11.00000    0.03454    0.04140 =
         0.04660   -0.00408   -0.00407   -0.00865
AFIX 137
H40A  2    0.681261    0.645984    0.434052    11.00000   -1.50000
H40B  2    0.664547    0.730399    0.369469    11.00000   -1.50000
H40C  2    0.587942    0.658022    0.378378    11.00000   -1.50000
AFIX   0
C41   1    0.619648    0.826764    0.503438    11.00000    0.03759    0.06910 =
         0.03207   -0.00785   -0.00731   -0.00816
AFIX 137
H41A  2    0.571670    0.881404    0.532534    11.00000   -1.50000
H41B  2    0.664866    0.857415    0.473150    11.00000   -1.50000
H41C  2    0.662425    0.774088    0.536126    11.00000   -1.50000
AFIX   0
C42   1    0.181783    0.958467    0.383335    11.00000    0.02592    0.03665 =
         0.03415    0.00407   -0.00509    0.00237
AFIX  13
H42   2    0.171985    0.887526    0.390031    11.00000   -1.20000
AFIX   0
C43   1    0.137573    1.022314    0.451504    11.00000    0.04263    0.06829 =
         0.06260   -0.01505    0.01854   -0.00755
AFIX 137
H43A  2    0.148324    1.091609    0.446876    11.00000   -1.50000
H43B  2    0.173279    0.987022    0.494814    11.00000   -1.50000
H43C  2    0.062826    1.029170    0.456444    11.00000   -1.50000
AFIX   0
C44   1    0.122436    1.007930    0.315292    11.00000    0.03596    0.10045 =
         0.06398    0.02889   -0.01477   -0.00031
AFIX 137
H44A  2    0.153195    0.967284    0.272093    11.00000   -1.50000
H44B  2    0.126998    1.079414    0.309467    11.00000   -1.50000
H44C  2    0.049154    1.008729    0.320797    11.00000   -1.50000
AFIX   0
C45   1    0.079673    0.698386    0.497439    11.00000    0.02139    0.02828 =
         0.03853    0.00037   -0.00290   -0.00962
C46   1    0.069697    0.679488    0.571422    11.00000    0.02339    0.02745 =
         0.04283    0.00756    0.00163   -0.00500
C47   1   -0.023820    0.663562    0.597045    11.00000    0.03374    0.04426 =
         0.05220    0.01228    0.00427   -0.00869
AFIX  43
H47   2   -0.032326    0.650099    0.647542    11.00000   -1.20000
AFIX   0
C48   1   -0.103384    0.667080    0.550422    11.00000    0.02600    0.04631 =
         0.08409    0.00777    0.00420   -0.01615
AFIX  43
H48   2   -0.166454    0.655757    0.568533    11.00000   -1.20000
AFIX   0
C49   1   -0.091837    0.687042    0.477302    11.00000    0.02812    0.05474 =
         0.07206   -0.00583   -0.01037   -0.01522
AFIX  43
H49   2   -0.147416    0.688527    0.445487    11.00000   -1.20000
AFIX   0
C50   1   -0.001243    0.705143    0.448436    11.00000    0.03112    0.04612 =
         0.04731   -0.00694   -0.00531   -0.01334
C51   1    0.008190    0.729246    0.367988    11.00000    0.03667    0.09926 =
         0.04586   -0.00549   -0.01251   -0.02446
AFIX  13
H51   2    0.076662    0.744479    0.359938    11.00000   -1.20000
AFIX   0
C52   1    0.007902    0.637243    0.319339    11.00000    0.10729    0.12645 =
         0.06488   -0.03357   -0.00884   -0.01214
AFIX 137
H52A  2   -0.057137    0.618331    0.327591    11.00000   -1.50000
H52B  2    0.067208    0.577675    0.331300    11.00000   -1.50000
H52C  2    0.013450    0.656757    0.267947    11.00000   -1.50000
AFIX   0
C53   1   -0.076969    0.826241    0.345786    11.00000    0.08807    0.11219 =
         0.05287    0.02265   -0.01808   -0.02385
AFIX 137
H53A  2   -0.075917    0.884063    0.377829    11.00000   -1.50000
H53B  2   -0.145010    0.812363    0.350208    11.00000   -1.50000
H53C  2   -0.064729    0.844655    0.295047    11.00000   -1.50000
AFIX   0
C54   1    0.155412    0.676716    0.625074    11.00000    0.02210    0.04726 =
         0.03810    0.00960    0.00192   -0.00473
AFIX  13
H54   2    0.218766    0.679689    0.596055    11.00000   -1.20000
AFIX   0
C55   1    0.183719    0.575955    0.669127    11.00000    0.03909    0.08059 =
         0.05779    0.03651   -0.00405   -0.00231
AFIX 137
H55A  2    0.202905    0.516555    0.635777    11.00000   -1.50000
H55B  2    0.123764    0.572022    0.699625    11.00000   -1.50000
H55C  2    0.242731    0.574347    0.700369    11.00000   -1.50000
AFIX   0
C56   1    0.124930    0.771977    0.674212    11.00000    0.04172    0.07939 =
         0.05821   -0.01435   -0.00918   -0.00730
AFIX 137
H56A  2    0.059661    0.774310    0.700479    11.00000   -1.50000
H56B  2    0.115423    0.835092    0.644326    11.00000   -1.50000
H56C  2    0.180092    0.767827    0.709449    11.00000   -1.50000
AFIX   0
SN1   5    0.311801    0.046249    0.801093    11.00000    0.03446    0.02990 =
         0.02429    0.00216    0.00233   -0.00683
CL1   3    0.313582   -0.135349    0.822185    11.00000    0.05442    0.02665 =
         0.03573   -0.00733   -0.00090   -0.00815
CL2   3    0.150414    0.119463    0.875024    11.00000    0.02784    0.03428 =
         0.03224   -0.00457   -0.00102   -0.00781
CL3   3    0.421908    0.047163    0.909284    11.00000    0.03096    0.02921 =
         0.04383   -0.00313   -0.00728   -0.00364
SN2   5    0.566781    0.314013    0.305800    11.00000    0.05145    0.02828 =
         0.02560   -0.00350    0.00069   -0.00912
CL4   3    0.383132    0.311635    0.306768    11.00000    0.05846    0.05368 =
         0.05709   -0.00441   -0.02571   -0.01737
CL5   3    0.629368    0.153289    0.381706    11.00000    0.04775    0.03222 =
         0.02753   -0.00113   -0.00220   -0.01006
CL6   3    0.545893    0.424474    0.417396    11.00000    0.03540    0.03817 =
         0.04319   -0.01876   -0.00007   -0.00625
HKLF 4
REM  I         P-1          R = 0.06
REM R1 =  0.0387 for   8991 Fo > 4sig(Fo)  and  0.0538 for all  11362 data
REM    646 parameters refined using      0 restraints
END
WGHT      0.0352      0.0722
REM Highest difference peak  0.726,  deepest hole -0.399,  1-sigma level  0.076
Q1    1   0.0558  0.7738  0.2962  11.00000  0.05    0.65
Q2    1   0.1749  0.4116  1.1864  11.00000  0.05    0.48
Q3    1   0.6276  0.2879  0.2952  11.00000  0.05    0.46
Q4    1   0.5174  0.2932  0.2886  11.00000  0.05    0.41
Q5    1   0.5740  0.2719  0.2744  11.00000  0.05   -0.40
Q6    1   0.2012  0.3048  1.0859  11.00000  0.05    0.39
Q7    1   0.1856  0.4115  0.9070  11.00000  0.05    0.38
Q8    1   0.1174  0.5758  1.1134  11.00000  0.05    0.37
Q9    1   0.2994  0.0420  0.7524  11.00000  0.05    0.35
Q10   1   0.5347  0.3178  0.2566  11.00000  0.05    0.35
Q11   1   0.3447  0.4809  0.4256  11.00000  0.05    0.35
Q12   1   0.3383  0.9220  0.4098  11.00000  0.05    0.34
Q13   1   0.2866  0.1547  0.9083  11.00000  0.05    0.34
Q14   1   0.0340  0.1994  1.1287  11.00000  0.05    0.33
Q15   1   0.4433  0.3086  0.2792  11.00000  0.05    0.32
Q16   1   0.5204  0.1634  1.0627  11.00000  0.05    0.31
Q17   1   0.1684  0.1414  1.0737  11.00000  0.05    0.31
Q18   1   0.1221  0.4354  0.9098  11.00000  0.05   -0.31
Q19   1   0.0004  0.7996  0.3508  11.00000  0.05    0.30
Q20   1   0.3147  0.3153  1.0428  11.00000  0.05    0.30
;
data_hp2032
_journal_date_recd_electronic     2012-02-27
_journal_date_accepted     2012-04-04
_journal_name_full     'Acta Crystallographica, Section E'
_journal_year     2012
_journal_volume     68
_journal_issue      6
_journal_page_first     m719
_journal_page_last     m720
_journal_paper_category     QM
_journal_paper_doi     10.1107/S1600536812014729
_journal_coeditor_code     HP2032
_publ_contact_author_name     'Dr Xiaoli Ma'
_publ_contact_author_address
;
School of Chemical Engineering and environment,
Beijing Institue of Technology,
Beijing 100081,
People's Republic of China
;
_publ_contact_author_email     maxiaoli@bit.edu.cn
_publ_contact_author_fax     '86(10)68949890'
_publ_contact_author_phone     '8615101062575'
_publ_section_title
;\
<i>N</i>-(2,6-Diisopropylphenyl)-<i>N</i>-{3-[(2,6-diisopropylphenyl)imino]\
butan-2-yl}azanide trichloridostannate(II)
;
loop_
    _publ_author_name
    _publ_author_footnote
    _publ_author_address
    'Ma, Xiaoli' .
;
School of Chemical Engineering and Environment,
Beijing Institue of Technology,
Beijing 100081,
People's Republic of China
;
    'Sun, Shuai' .
;
School of Chemical Engineering and Environment,
Beijing Institue of Technology,
Beijing 100081,
People's Republic of China
;
    'Hao, Pengfei' .
;
School of Chemical Engineering and Environment,
Beijing Institue of Technology,
Beijing 100081,
People's Republic of China
;
    'Yang, Ying' .
;
School of Chemistry and Chemical Engineering,
Central South University,
Chang Sha, Hunan, 410083,
People's Republic of China
;
    'Yang, Zhi' .
;
School of Chemical Engineering and Environment,
Beijing Institue of Technology,
Beijing 100081,
People's Republic of China
;
