# Supplementary material for: N-(2,6-Diisopropyl­phen­yl)-N-{3-[(2,6-diisopropyl­phen­yl)imino]­butan-2-yl}aza­nide trichloridostannate(II)
Source: Acta Crystallogr Sect E Struct Rep Online. 2012 May 2;68(Pt 6):m719–20. doi: 10.1107/S1600536812014729 (PMC3379065; doi:10.1107/S1600536812014729)
Supplement: Supplementary file 2 [file e-68-0m719-Isup2.hkl]

# 
# h,k,l, Fc-squared, Fo-squared, sigma(Fo-squared) and status flag 
# 
data_I
_shelx_title ' I         P-1          R = 0.06' 
_shelx_refln_list_code          4 
_shelx_F_calc_maximum      279.45 
_exptl_crystal_F_000      1304.00 
_reflns_d_resolution_high  0.8300 
 
loop_ 
 _symmetry_equiv_pos_as_xyz 
 'x, y, z' 
 '-x, -y, -z' 
 
_cell_length_a    13.3730 
_cell_length_b    13.3830 
_cell_length_c    18.3030 
_cell_angle_alpha  89.310 
_cell_angle_beta   88.730 
_cell_angle_gamma  73.670 
 
_shelx_F_squared_multiplier     1.000 
 
loop_ 
 _refln_index_h 
 _refln_index_k 
 _refln_index_l 
 _refln_F_squared_calc 
 _refln_F_squared_meas 
 _refln_F_squared_sigma 
 _refln_observed_status 
   2   0   0     1115.75     1079.44     45.25 o 
   3   0   0    41677.05    45756.98    859.49 o 
   4   0   0     7649.89     7764.85    126.76 o 
   5   0   0     2015.19     2021.82     48.98 o 
   6   0   0     8572.57     9296.26    152.42 o 
   7   0   0     9324.64     8939.44    125.13 o 
   8   0   0    14276.45    14281.81    248.43 o 
   9   0   0     4338.15     4364.68    120.36 o 
  10   0   0       60.48       18.47     12.25 o 
  11   0   0     2878.36     2076.05    593.66 o 
  12   0   0      218.03      165.56     86.08 o 
  13   0   0     1997.98     2348.72    143.63 o 
  14   0   0       45.25       64.06     69.24 o 
  15   0   0      572.95      905.90    137.84 o 
 -15   1   0      124.59      103.73     73.64 o 
 -14   1   0       73.20      233.80     82.15 o 
 -13   1   0      588.67      832.83    120.05 o 
 -12   1   0     1810.53     1831.36    110.90 o 
 -11   1   0      557.30      306.99     89.30 o 
 -10   1   0      213.75      217.18     33.23 o 
  -9   1   0      287.77      215.58     39.73 o 
  -8   1   0      679.44       86.39     71.49 o 
  -7   1   0       16.13       59.73     33.47 o 
  -6   1   0     4377.91     4236.87    240.46 o 
  -5   1   0    14510.45    15123.58    181.54 o 
  -4   1   0      349.82      237.80     87.56 o 
  -3   1   0      638.99      615.80     64.42 o 
  -2   1   0     1955.34     1472.81    224.65 o 
  -1   1   0      108.81       37.42     26.62 o 
   2   1   0    12771.89    13105.19    183.95 o 
   3   1   0     1149.05     1126.18     40.17 o 
   4   1   0    14191.30    14561.12    193.40 o 
   5   1   0     1272.79     1282.71     33.39 o 
   6   1   0     2940.39     3163.58     62.26 o 
   7   1   0     2828.35     2738.59     75.23 o 
   8   1   0      939.98      924.34     57.06 o 
   9   1   0      481.49      516.39     36.67 o 
  10   1   0     1092.15     1001.61     86.86 o 
  11   1   0     7865.79     8336.65    210.37 o 
  12   1   0     2261.18     2411.92    148.61 o 
  13   1   0      451.78      472.08    102.76 o 
  14   1   0       84.49      137.71     73.33 o 
  15   1   0      192.82      184.32     73.72 o 
 -14   2   0      404.16      480.59    101.17 o 
 -13   2   0      225.19      139.11     72.44 o 
 -12   2   0       24.82       -9.81     65.21 o 
 -11   2   0     9697.01    10303.77    237.82 o 
 -10   2   0     4797.65     4870.72    188.59 o 
  -9   2   0      247.70      238.74     51.54 o 
  -8   2   0     1400.60     1299.32    113.37 o 
  -7   2   0     5391.10     5266.86    188.11 o 
  -6   2   0      892.70      928.22    114.03 o 
  -5   2   0     3839.01     4162.86    107.95 o 
  -4   2   0     3223.04     3174.17     83.78 o 
  -3   2   0     7623.44     8120.02    231.34 o 
  -2   2   0    18496.66    19043.49    275.40 o 
  -1   2   0     3421.46     3116.58     81.51 o 
   0   2   0      824.58      812.07     75.68 o 
   1   2   0     6221.07     6322.28    107.45 o 
   2   2   0    26376.63    29813.54    365.28 o 
   3   2   0     4471.20     4553.74     76.00 o 
   5   2   0    21868.61    22549.84    144.50 o 
   6   2   0    23136.32    23140.22    197.68 o 
   7   2   0      459.42      419.83     26.38 o 
   8   2   0     4346.38     4264.59     93.58 o 
   9   2   0     1080.35     1027.42     55.29 o 
  10   2   0       62.24       52.65     28.91 o 
  11   2   0      274.57      219.54    130.36 o 
  12   2   0      190.69       92.80    138.29 o 
  13   2   0     1107.00     1262.57     95.11 o 
  14   2   0      750.77      804.48     94.38 o 
  15   2   0       16.09       72.16     75.00 o 
 -14   3   0      196.82      194.30    107.16 o 
 -13   3   0       58.88       64.57     53.12 o 
 -12   3   0       16.79       94.72     75.83 o 
 -11   3   0      686.04      733.95     62.70 o 
 -10   3   0     3045.06     2852.00    127.61 o 
  -9   3   0      116.50      123.43     26.58 o 
  -8   3   0      990.25      950.66     95.14 o 
  -7   3   0     8246.25     8352.70    179.20 o 
  -6   3   0    11266.27    11248.64    191.67 o 
  -5   3   0      415.26      544.36     52.84 o 
  -4   3   0      201.10      197.99     22.70 o 
  -3   3   0      568.01      484.25     43.54 o 
  -2   3   0    10846.76    11212.94    258.97 o 
  -1   3   0      157.94      186.25     32.83 o 
   0   3   0    34423.46    36656.77    556.04 o 
   1   3   0     1585.98     1556.22     56.78 o 
   2   3   0     8720.16     8635.07    106.97 o 
   3   3   0       46.84       51.86     12.83 o 
   4   3   0      865.25      798.70     40.15 o 
   5   3   0     5359.54     5340.48     87.32 o 
   6   3   0      168.78      102.37     27.91 o 
   7   3   0     3369.21     3257.15     87.03 o 
   8   3   0    10911.79    11038.71    156.63 o 
   9   3   0     8797.93     8412.01    275.03 o 
  10   3   0     2208.96     2032.89     38.82 o 
  11   3   0      737.97      894.82     92.28 o 
  12   3   0     3165.80     3123.66    162.35 o 
  13   3   0      353.95      316.22     68.69 o 
  14   3   0       82.96      106.65    127.44 o 
  15   3   0      801.16      808.03     86.43 o 
  16   3   0      281.72      334.61     84.14 o 
 -13   4   0        5.45      161.08    115.68 o 
 -12   4   0      359.41      487.18    105.38 o 
 -11   4   0     1966.70     2641.13    236.62 o 
 -10   4   0      171.10       95.70     40.82 o 
  -9   4   0      147.81       82.27     55.21 o 
  -8   4   0      468.90      405.99     65.78 o 
  -7   4   0      764.19      644.16    171.81 o 
  -6   4   0      831.98      684.14     46.38 o 
  -5   4   0     7151.28     6921.53    141.54 o 
  -4   4   0     5427.79     4992.48    134.92 o 
  -3   4   0      391.63      331.96     27.22 o 
  -2   4   0     2717.27     2627.09     87.23 o 
  -1   4   0     3582.47     3460.17     66.39 o 
   0   4   0     1722.14     1741.16     66.88 o 
   1   4   0    13977.79    14348.53    150.17 o 
   2   4   0     7225.88     7414.28    129.11 o 
   3   4   0       62.87       75.06     17.60 o 
   4   4   0     8886.07     8761.39    116.25 o 
   5   4   0     2362.04     2311.45     59.62 o 
   6   4   0      236.84      250.01     35.76 o 
   7   4   0     2027.53     2332.76    155.68 o 
   8   4   0     1439.04     1513.83     75.79 o 
   9   4   0       76.12       45.42     19.89 o 
  10   4   0      413.99      295.16     57.78 o 
  11   4   0     3935.96     3785.43    111.87 o 
  12   4   0     1999.49     2104.82    130.71 o 
  13   4   0     1117.04     1166.06     72.64 o 
  14   4   0      125.86       75.31     48.14 o 
  15   4   0      505.09      565.52     89.85 o 
  16   4   0       59.87       55.98     43.90 o 
 -13   5   0       13.25       -7.49     63.48 o 
 -12   5   0      705.68      893.02    101.72 o 
 -11   5   0       57.57      143.06     42.32 o 
 -10   5   0      781.62      806.76     81.48 o 
  -9   5   0     1078.11     1186.45     85.10 o 
  -8   5   0       88.71      100.34     61.30 o 
  -7   5   0       39.08       90.52     51.52 o 
  -6   5   0      403.70      353.21    101.71 o 
  -5   5   0     1849.80     1917.97    192.98 o 
  -4   5   0     5404.37     5254.18    244.69 o 
  -3   5   0     1300.89     1364.02     58.11 o 
  -2   5   0    24496.88    25154.28    419.69 o 
  -1   5   0    12374.99    12426.14    203.38 o 
   0   5   0    11050.75    11377.84    276.98 o 
   1   5   0      164.13      128.96     25.66 o 
   2   5   0    19398.61    20772.17    116.40 o 
   3   5   0      945.56     1071.73     30.64 o 
   4   5   0      274.78      262.89     26.40 o 
   5   5   0     1547.54     1484.69     40.52 o 
   6   5   0     7585.68     7751.61    129.04 o 
   7   5   0    10029.09     9919.50    230.15 o 
   8   5   0       35.14       41.12     24.20 o 
   9   5   0     3473.80     3383.75     95.32 o 
  10   5   0     1693.23     1648.98     39.42 o 
  11   5   0      136.72       44.34     82.37 o 
  12   5   0       11.85       -2.99     18.75 o 
  13   5   0      147.88      174.15    123.79 o 
  14   5   0     1163.30     1234.81     65.54 o 
  15   5   0      841.51      909.04     60.39 o 
  16   5   0      294.92      257.61    111.35 o 
 -12   6   0       30.37       79.80     72.95 o 
 -11   6   0      108.38      129.98     57.65 o 
 -10   6   0      496.39      666.15     95.05 o 
  -9   6   0     2740.77     2697.67    121.82 o 
  -8   6   0      135.51      113.15     50.26 o 
  -7   6   0     2759.55     2455.56    508.21 o 
  -6   6   0     6730.88     6858.33    244.83 o 
  -5   6   0     2781.82     2941.50    162.53 o 
  -4   6   0      984.98      921.31     87.20 o 
  -3   6   0     4720.95     4586.58    159.39 o 
  -2   6   0     8505.29     8579.51    119.14 o 
  -1   6   0     5624.07     5631.66    175.75 o 
   0   6   0    16889.37    17818.72    258.48 o 
   1   6   0    15134.22    14910.36    298.39 o 
   2   6   0    16541.86    16164.08    246.62 o 
   3   6   0       81.69       27.70     19.86 o 
   4   6   0     3662.00     3665.59    114.86 o 
   5   6   0      548.74      587.70     51.29 o 
   6   6   0       85.80       81.32     25.41 o 
   7   6   0     4597.94     4470.29     83.06 o 
   8   6   0      431.13      510.19     60.27 o 
   9   6   0     6851.11     6596.21    141.88 o 
  10   6   0     2565.91     2380.84     96.46 o 
  11   6   0       41.12       35.14     25.82 o 
  12   6   0       67.51       46.82     23.40 o 
  13   6   0      193.14      218.18     45.29 o 
  14   6   0       12.66       20.37     29.16 o 
  15   6   0       22.05       70.58     35.62 o 
  16   6   0      268.09      317.12    156.49 o 
 -11   7   0     2873.69     2983.46    156.42 o 
 -10   7   0        6.33       29.55     43.48 o 
  -9   7   0     1022.00     1202.93    194.39 o 
  -8   7   0       43.81       63.78     56.73 o 
  -7   7   0      416.43      454.70    127.71 o 
  -6   7   0      185.47       46.33     61.16 o 
  -5   7   0      218.98      193.72     90.09 o 
  -4   7   0     2903.31     2865.66    181.44 o 
  -3   7   0     4775.52     5083.62    156.69 o 
  -2   7   0      435.96      140.54     68.83 o 
  -1   7   0      104.15      105.78     46.61 o 
   0   7   0     3839.03     3857.62    152.02 o 
   1   7   0     6290.33     6939.60    925.56 o 
   2   7   0     2310.51     2488.83    464.79 o 
   3   7   0      380.23      303.23    114.91 o 
   4   7   0    28696.64    31565.74    763.17 o 
   5   7   0     5791.94     5735.13    154.03 o 
   6   7   0      413.32      503.00     57.48 o 
   7   7   0      886.71      843.07     83.54 o 
   8   7   0      120.64      117.32     22.73 o 
   9   7   0     2245.86     2076.13     82.47 o 
  10   7   0     2309.47     2157.13     77.73 o 
  11   7   0      821.16      763.91     57.54 o 
  12   7   0     1155.27     1106.83     70.70 o 
  13   7   0       92.69      102.05     43.35 o 
  14   7   0       16.78       20.26     24.61 o 
  15   7   0      703.27      802.18    173.79 o 
 -11   8   0      279.12       68.53     42.69 o 
 -10   8   0      537.43      610.85     94.49 o 
  -9   8   0     1934.34     2629.97    351.67 o 
  -8   8   0     3113.77     3991.60    479.16 o 
  -7   8   0      687.87      647.52     80.44 o 
  -6   8   0      203.76      175.47     72.35 o 
  -5   8   0      359.66      234.53     73.93 o 
  -4   8   0      555.78      505.31    104.62 o 
  -3   8   0     2134.43     2211.46    195.00 o 
  -2   8   0     3677.04     3634.51    172.78 o 
  -1   8   0    11129.35    11271.10    246.07 o 
   0   8   0    12839.16    13582.37    283.82 o 
   1   8   0     2509.61     2908.05    489.11 o 
   2   8   0      407.15      428.55     92.25 o 
   3   8   0      828.88      921.41    138.38 o 
   4   8   0     1094.89     1217.62     42.23 o 
   5   8   0        3.25       -7.18     17.58 o 
   6   8   0     6549.96     6727.45    145.95 o 
   7   8   0     2012.51     2134.26    123.99 o 
   8   8   0     3700.61     3707.77    107.98 o 
   9   8   0       13.21        9.71     16.52 o 
  10   8   0     3459.46     3455.62    114.10 o 
  11   8   0      370.20      425.53    112.08 o 
  12   8   0      238.42      133.56     62.45 o 
  13   8   0       78.68       64.78     88.02 o 
  14   8   0       96.55       53.06    117.12 o 
  15   8   0      642.12      622.27    254.33 o 
 -10   9   0       29.54       -6.65     37.18 o 
  -9   9   0      155.73      164.57     59.43 o 
  -8   9   0      188.03       98.83     92.08 o 
  -7   9   0     1252.92     1517.03    234.65 o 
  -6   9   0     4307.32     4647.56    839.16 o 
  -5   9   0     1626.98     1780.79    107.77 o 
  -4   9   0     2253.64     2336.43    144.68 o 
  -3   9   0      245.87      166.29     82.63 o 
  -2   9   0      840.64      884.97    121.89 o 
  -1   9   0     1955.74     2453.50    544.25 o 
   0   9   0      321.18      174.69    135.68 o 
   1   9   0      109.62       91.99     64.37 o 
   2   9   0     4262.95     4697.43    923.04 o 
   3   9   0    13311.71    13832.22    340.10 o 
   4   9   0      846.92      757.32     34.46 o 
   5   9   0      325.56      311.43     75.73 o 
   6   9   0      773.61      728.71     60.51 o 
   7   9   0     1679.85     1651.98     71.38 o 
   8   9   0      196.82      189.46     24.81 o 
   9   9   0      142.26      214.84     81.14 o 
  10   9   0    11013.66    11350.43    390.15 o 
  12   9   0      327.21      273.88     85.51 o 
  13   9   0       80.30      161.08    109.82 o 
  14   9   0      122.76      388.75    192.62 o 
  15   9   0       20.56      120.99    103.70 o 
  -9  10   0      206.41      193.95     57.74 o 
  -8  10   0      558.99      557.64     82.78 o 
  -7  10   0       12.56      155.85     70.87 o 
  -6  10   0      160.59      244.73     82.31 o 
  -5  10   0       58.25      121.42     69.14 o 
  -4  10   0      294.63      317.14    161.72 o 
  -3  10   0     2333.28     2389.16    169.19 o 
  -2  10   0     7109.35     6821.43    244.24 o 
  -1  10   0      260.91      472.21    111.18 o 
   0  10   0      739.39      873.56    159.42 o 
   1  10   0      118.31      154.75     93.28 o 
   2  10   0      364.92      182.48     67.64 o 
   3  10   0      423.72      560.56     96.74 o 
   4  10   0     3113.50     2923.56    155.03 o 
   5  10   0     5606.45     5531.73    201.49 o 
   6  10   0     2656.20     2458.69     89.28 o 
   7  10   0      487.89      360.04     53.66 o 
   8  10   0     1442.84     1383.37    336.58 o 
   9  10   0     1134.68     1248.48    108.04 o 
  10  10   0      506.79      425.55     83.05 o 
  11  10   0      101.64       95.09     94.82 o 
  12  10   0      823.14     1085.33    535.42 o 
  13  10   0      926.54     1152.37    185.05 o 
  14  10   0      170.56      186.67    152.35 o 
  -8  11   0     3747.40     4027.70    132.71 o 
  -7  11   0     1905.12     1873.45    145.37 o 
  -6  11   0      110.92       64.50     62.01 o 
  -5  11   0      305.13      410.93     89.64 o 
  -4  11   0      248.11      116.75     66.70 o 
  -3  11   0      862.38      748.31    314.24 o 
  -2  11   0     1218.81     1432.76    135.30 o 
  -1  11   0     5365.50     6235.11    779.07 o 
   1  11   0     7445.57     7888.21    210.12 o 
   2  11   0       37.77       88.22     69.43 o 
   3  11   0     3259.93     3143.57    136.35 o 
   4  11   0     2947.57     2709.69    161.17 o 
   5  11   0     2041.62     1875.34    193.29 o 
   6  11   0      210.33      336.67    149.28 o 
   7  11   0     1542.91     1636.98    162.08 o 
   8  11   0     3918.04     4137.94    165.89 o 
   9  11   0     4437.43     4487.68    227.68 o 
  10  11   0      150.07      114.42     72.12 o 
  11  11   0     1321.83     1470.84    130.59 o 
  12  11   0      198.87      170.77     61.78 o 
  13  11   0       19.27      374.51    267.30 o 
  14  11   0      104.68      -13.42     96.49 o 
  -6  12   0      209.49      270.14     68.36 o 
  -5  12   0      178.68      215.81     77.41 o 
  -4  12   0       75.08       25.25     60.18 o 
  -3  12   0      229.88      204.15     70.09 o 
  -2  12   0      161.72      160.27    113.61 o 
  -1  12   0      491.53      421.73     71.71 o 
   0  12   0      437.70      563.26     88.83 o 
   1  12   0      590.05      544.97     87.86 o 
   2  12   0     2441.07     2294.84    129.61 o 
   3  12   0     1573.96     1770.73    196.09 o 
   4  12   0     1147.76     1173.18    197.93 o 
   5  12   0       80.71       75.14    117.66 o 
   6  12   0      102.44      136.85    162.08 o 
   7  12   0      977.36      969.09    129.25 o 
   8  12   0      707.35      749.95    116.54 o 
   9  12   0      104.29       74.17     32.63 o 
  10  12   0     1017.70     1143.95    105.51 o 
  11  12   0     3064.11     3063.86    129.46 o 
  12  12   0      497.55      563.99     85.67 o 
  13  12   0        7.53      209.37    138.02 o 
  -5  13   0      217.04      186.20    163.92 o 
  -4  13   0       27.77       26.02     51.89 o 
  -3  13   0      515.37      654.91     94.01 o 
  -2  13   0     1653.02     1756.28    242.75 o 
  -1  13   0      268.83      170.63     82.25 o 
   0  13   0      119.19       97.47     79.33 o 
   1  13   0      564.51      585.71     86.86 o 
   2  13   0     1063.34     1080.12    236.94 o 
   3  13   0      129.06       48.02    110.09 o 
   4  13   0      893.81      826.08    149.26 o 
   5  13   0     2351.33     2728.83    145.18 o 
   6  13   0     3260.94     3267.89    157.44 o 
   7  13   0      208.02      157.52     86.78 o 
   8  13   0     1114.08     1205.30    252.09 o 
   9  13   0      155.07      294.68     86.15 o 
  10  13   0       72.87      129.31     94.51 o 
  11  13   0       99.86       43.49     54.76 o 
  12  13   0        2.71       33.85     62.68 o 
  -3  14   0      456.97      632.75    123.72 o 
  -2  14   0      129.12      164.45     96.53 o 
  -1  14   0        4.41       75.23     60.54 o 
   0  14   0      667.48      742.09    260.01 o 
   1  14   0      850.33      752.27    155.50 o 
   2  14   0      374.12      425.15    132.35 o 
   3  14   0      228.15      349.18     87.40 o 
   4  14   0      248.18      213.44     89.51 o 
   5  14   0       74.09       48.72     65.25 o 
   6  14   0      176.40      223.35     79.57 o 
   7  14   0      280.48      281.04     92.25 o 
   8  14   0     1371.75     1522.69    126.70 o 
   9  14   0      560.07      464.78    137.53 o 
  10  14   0      298.09      261.79     67.38 o 
  11  14   0        6.25       55.94     48.40 o 
  -1  15   0       10.25       -9.64     89.55 o 
   0  15   0       57.27      124.86     80.81 o 
   1  15   0     1066.55     1365.81    204.60 o 
   2  15   0      252.61      249.33     73.82 o 
   3  15   0       81.66      162.43     65.98 o 
   4  15   0      988.00     1180.66    161.67 o 
   5  15   0     1676.96     1682.38    146.86 o 
   6  15   0       58.10       55.84     57.32 o 
   7  15   0       47.31       47.06     76.17 o 
   8  15   0      176.42      241.99    119.01 o 
   9  15   0       19.66       51.37     42.24 o 
   3  16   0      285.09      340.19     73.22 o 
   4  16   0       98.01      151.80     71.46 o 
   5  16   0       73.26      114.42     38.80 o 
   6  16   0      956.96     1095.06    316.76 o 
  -6 -16   1      287.97      135.99     68.81 o 
  -5 -16   1      656.06      493.92    153.02 o 
  -4 -16   1      368.32      287.35    105.41 o 
  -3 -16   1        2.18       10.71     71.98 o 
  -9 -15   1      264.46      206.75    114.51 o 
  -8 -15   1        7.19      111.71     54.90 o 
  -7 -15   1       22.30       48.69     53.41 o 
  -6 -15   1      217.20      200.17     96.98 o 
  -5 -15   1      188.76      138.71     65.68 o 
  -4 -15   1      379.53      454.42     82.08 o 
  -3 -15   1     2286.65     2232.38    212.13 o 
  -2 -15   1     1404.08     1566.73    426.41 o 
  -1 -15   1      338.71      459.78    201.58 o 
   0 -15   1      429.24      450.22     86.21 o 
   1 -15   1       27.94       -3.56     58.16 o 
 -11 -14   1     1020.93     1072.22    117.66 o 
 -10 -14   1      623.58      688.00    102.30 o 
  -9 -14   1      253.80      255.25     70.00 o 
  -8 -14   1       10.06       71.71     46.48 o 
  -7 -14   1     1390.79     1324.96    155.71 o 
  -6 -14   1     2361.52     2474.40    195.74 o 
  -5 -14   1       76.49       68.77    121.53 o 
  -4 -14   1      387.29      439.59     85.06 o 
  -3 -14   1      772.74      781.86     93.40 o 
  -2 -14   1      339.60      321.37     77.75 o 
  -1 -14   1        5.53       40.53     54.93 o 
   0 -14   1     1216.76     1245.08    152.99 o 
   1 -14   1      815.19      832.60     89.94 o 
   2 -14   1       14.05      106.40     83.52 o 
   3 -14   1       39.71       58.74     85.77 o 
 -12 -13   1     1094.29     1054.18    330.05 o 
 -11 -13   1      186.23      134.22     69.50 o 
 -10 -13   1       16.37       42.34     55.16 o 
  -9 -13   1       18.02       24.56     41.21 o 
  -8 -13   1      156.50      137.85     48.11 o 
  -7 -13   1      512.42      589.08    113.89 o 
  -6 -13   1       77.47      102.57     61.41 o 
  -5 -13   1     1126.79     1254.16    146.33 o 
  -4 -13   1     3639.03     3504.30    142.48 o 
  -3 -13   1      438.64      459.26    114.56 o 
  -2 -13   1       53.09       32.59     61.84 o 
  -1 -13   1      230.20      183.65     73.43 o 
   0 -13   1      152.93       57.20     46.27 o 
   1 -13   1      354.96      458.57    194.06 o 
   2 -13   1        1.50       -6.00     64.60 o 
   3 -13   1       42.75       30.18     76.40 o 
   4 -13   1      145.77      141.99     89.40 o 
   5 -13   1      603.57      387.15    103.26 o 
 -13 -12   1       78.39      123.79    176.13 o 
 -12 -12   1      265.25      329.31     70.45 o 
 -11 -12   1       43.09       78.26     63.02 o 
 -10 -12   1     2010.76     1870.84    133.37 o 
  -9 -12   1     1724.43     1581.67    154.35 o 
  -8 -12   1      545.34      548.82     98.67 o 
  -7 -12   1      129.45      168.39     86.80 o 
  -6 -12   1       32.19       69.28     59.37 o 
  -5 -12   1     1294.20     1404.53    113.34 o 
  -4 -12   1     3613.57     3622.09    168.09 o 
  -3 -12   1      934.45      829.03     96.30 o 
  -2 -12   1     4091.18     4348.12    273.61 o 
  -1 -12   1     4257.35     6111.41    440.55 o 
   0 -12   1     1921.29     2451.32    263.16 o 
   1 -12   1      231.96      149.28     68.74 o 
   2 -12   1      206.99      231.66     84.78 o 
   3 -12   1      221.99      210.10    101.26 o 
   4 -12   1      126.07       78.46     69.55 o 
   5 -12   1      246.26      178.68     65.28 o 
   6 -12   1     1491.08     1714.05    471.63 o 
 -14 -11   1     1002.35      821.64    360.64 o 
 -13 -11   1      453.83     1027.05    329.65 o 
 -12 -11   1      117.51       39.74    210.59 o 
 -11 -11   1      146.89      101.27     51.53 o 
 -10 -11   1     1299.61     1307.17     99.33 o 
  -9 -11   1     1725.80     1813.29    225.59 o 
  -8 -11   1      133.00      110.48     66.40 o 
  -7 -11   1     1126.85     1250.68    137.99 o 
  -6 -11   1     8072.00     8815.01    239.28 o 
  -5 -11   1     1082.29     1010.51    176.03 o 
  -4 -11   1      247.15      275.16    102.12 o 
  -3 -11   1      271.10      257.84    120.54 o 
  -2 -11   1     2319.80     3372.69    332.53 o 
  -1 -11   1     3123.01     3507.75    713.85 o 
   0 -11   1      320.84      276.80    107.75 o 
   1 -11   1     5628.09     6802.12   1097.82 o 
   3 -11   1      925.77      825.70     91.80 o 
   4 -11   1      110.51      175.87     71.50 o 
   5 -11   1       86.98       73.19     66.93 o 
   6 -11   1      355.94      409.43     95.35 o 
   7 -11   1     1781.72     1841.27    385.91 o 
   8 -11   1       75.52       71.12     61.80 o 
 -14 -10   1      100.02        4.96     95.68 o 
 -13 -10   1       14.52      152.62     99.64 o 
 -12 -10   1     1546.25     2044.95    725.92 o 
 -11 -10   1     2712.53     2895.57    182.50 o 
 -10 -10   1      156.74      132.89    104.33 o 
  -9 -10   1     2927.48     2867.01    184.09 o 
  -8 -10   1      119.05      156.62     71.49 o 
  -7 -10   1      252.22      237.62     67.32 o 
  -6 -10   1      402.63      469.01     36.15 o 
  -5 -10   1     1072.32      850.02     70.05 o 
  -4 -10   1     7599.27     7208.74    194.96 o 
  -3 -10   1     6560.94     8900.13    441.36 o 
  -2 -10   1       39.08       75.11     73.14 o 
  -1 -10   1      314.09      194.50    102.04 o 
   0 -10   1      114.28       98.07     70.49 o 
   1 -10   1      732.69      846.94     99.26 o 
   2 -10   1     2415.82     2272.88    158.97 o 
   3 -10   1      506.97      687.36    107.88 o 
   4 -10   1     3392.79     3485.12    169.83 o 
   5 -10   1     2240.02     2189.39    120.72 o 
   6 -10   1      656.22      714.40     98.42 o 
   7 -10   1      199.29      382.42    132.75 o 
   8 -10   1      265.98      276.02    100.12 o 
   9 -10   1      201.97      279.52     91.79 o 
 -15  -9   1       17.03       48.92     70.90 o 
 -14  -9   1       57.00       41.17    139.01 o 
 -13  -9   1        4.97       32.88     69.73 o 
 -12  -9   1      394.38      386.31     81.78 o 
 -11  -9   1      737.92     1060.33    247.89 o 
 -10  -9   1      591.97      614.13    104.25 o 
  -9  -9   1    10064.00    10032.43    227.72 o 
  -8  -9   1     2403.95     2464.05    112.16 o 
  -7  -9   1      527.86      472.92     58.09 o 
  -6  -9   1     1438.28     1339.06     92.43 o 
  -5  -9   1       66.80       79.56     43.47 o 
  -4  -9   1     2566.40     2598.51    101.02 o 
  -3  -9   1      263.29      358.02    118.52 o 
  -2  -9   1     3244.33     3511.84    397.58 o 
  -1  -9   1     6785.71     7201.65    204.44 o 
   0  -9   1     9608.72     9560.15    248.81 o 
   1  -9   1     2364.68     2422.55    120.76 o 
   2  -9   1      208.85      267.80    151.36 o 
   3  -9   1       68.48      125.22     70.91 o 
   4  -9   1     3513.16     3578.26    208.29 o 
   5  -9   1      438.38      407.67    110.26 o 
   6  -9   1     1911.59     1964.75    113.13 o 
   7  -9   1     4615.28     4881.24    189.89 o 
   8  -9   1     2487.92     2433.09    108.16 o 
   9  -9   1      109.17      122.50     77.52 o 
  10  -9   1      226.33       98.82     62.75 o 
 -15  -8   1       54.61      155.23    101.35 o 
 -14  -8   1      143.85      -34.78    106.22 o 
 -13  -8   1       12.78       37.33     43.15 o 
 -12  -8   1       99.12       88.11     27.22 o 
 -11  -8   1       57.89        6.44     17.56 o 
 -10  -8   1       50.86        9.26     45.63 o 
  -9  -8   1     1145.17     1271.72     56.25 o 
  -8  -8   1     1360.62     1242.06     41.93 o 
  -7  -8   1        2.36      -11.40     17.59 o 
  -6  -8   1     3406.93     3314.47    169.87 o 
  -5  -8   1     7829.39     7453.73    158.33 o 
  -4  -8   1     2118.98     2624.49    164.78 o 
  -3  -8   1      365.80      508.54     78.76 o 
  -2  -8   1      277.36      365.91     84.39 o 
  -1  -8   1      365.52      281.36    129.42 o 
   0  -8   1     1069.25     1097.35    126.50 o 
   1  -8   1      582.84      621.66     91.67 o 
   2  -8   1     3374.94     3440.92    254.65 o 
   3  -8   1     4319.88     4424.07    174.85 o 
   4  -8   1      383.86      283.46     78.16 o 
   5  -8   1      522.87      510.80    148.43 o 
   6  -8   1     1630.97     1549.60    242.44 o 
   7  -8   1      940.01     1025.40     88.35 o 
   8  -8   1      364.21      470.96     88.65 o 
   9  -8   1      283.83      303.51     75.45 o 
  10  -8   1     2367.16     2830.98    297.25 o 
  11  -8   1     1572.36     1793.44    145.96 o 
 -15  -7   1        9.78       11.80    103.97 o 
 -14  -7   1      585.91      597.44     58.46 o 
 -13  -7   1       76.65       76.34     37.50 o 
 -12  -7   1       29.25       13.74     19.10 o 
 -11  -7   1      892.58      900.25     54.29 o 
 -10  -7   1     4031.78     4046.06    139.75 o 
  -9  -7   1     1375.82     1335.84     35.62 o 
  -8  -7   1       16.27       17.59     17.36 o 
  -7  -7   1       29.79       42.18     14.94 o 
  -6  -7   1      230.83      205.45     40.31 o 
  -5  -7   1      368.80      480.26     75.75 o 
  -4  -7   1      214.97      278.68     59.00 o 
  -3  -7   1     5699.71     6315.45    899.12 o 
  -2  -7   1     7719.48     7043.14    184.67 o 
  -1  -7   1     1350.27     1369.47    124.87 o 
   0  -7   1      732.70      666.19     88.93 o 
   1  -7   1     2651.54     2654.60    154.24 o 
   2  -7   1      755.87      737.50    116.85 o 
   3  -7   1     2161.77     2469.25    201.63 o 
   4  -7   1      635.89      551.09    116.40 o 
   5  -7   1     4465.91     4453.15    270.91 o 
   6  -7   1     1999.26     2197.02    137.87 o 
   7  -7   1     1359.18     1481.18    154.46 o 
   8  -7   1      584.38      411.24     71.35 o 
   9  -7   1      842.28      882.08    129.09 o 
  10  -7   1      227.27      176.85     55.15 o 
  11  -7   1      504.87      494.09     59.91 o 
 -15  -6   1      882.92     1004.21     84.26 o 
 -14  -6   1      245.02      303.52    112.44 o 
 -13  -6   1       42.71      120.54     32.95 o 
 -12  -6   1      308.30      306.67     72.72 o 
 -11  -6   1     1196.66     1196.31     52.66 o 
 -10  -6   1     2220.28     2203.88     70.74 o 
  -9  -6   1      639.19      651.01    125.75 o 
  -8  -6   1     3736.12     3582.39     73.18 o 
  -7  -6   1      469.24      393.01     47.40 o 
  -6  -6   1      380.98      393.98     47.97 o 
  -5  -6   1      158.50      136.95     24.17 o 
  -4  -6   1     4407.49     4515.82     89.84 o 
  -3  -6   1     6568.48     6652.76     97.42 o 
  -2  -6   1     5251.49     5002.96    102.44 o 
  -1  -6   1    16128.01    17454.66    205.42 o 
   0  -6   1    25013.14    26632.72    514.34 o 
   1  -6   1     9823.71     9264.01    219.46 o 
   2  -6   1      884.26      871.22     77.63 o 
   3  -6   1     5602.65     5392.91    207.35 o 
   4  -6   1     1193.85     1272.27    144.26 o 
   5  -6   1     1255.61     1234.73    120.06 o 
   6  -6   1      152.08       90.89     55.31 o 
   7  -6   1      753.73      747.50    137.30 o 
   8  -6   1     2418.69     2473.88    142.82 o 
   9  -6   1     4031.95     4175.27    249.96 o 
  10  -6   1       16.63       37.55     26.03 o 
  11  -6   1      268.03      115.22     48.16 o 
  12  -6   1       61.58       77.55     63.13 o 
 -16  -5   1      450.02      524.01    190.59 o 
 -15  -5   1     1204.95     1101.29    284.51 o 
 -14  -5   1      175.12      177.99     43.90 o 
 -13  -5   1     2154.26     2329.92    163.88 o 
 -12  -5   1      600.05      555.99     50.67 o 
 -11  -5   1      393.23      317.03     53.34 o 
 -10  -5   1      106.75       89.28     36.54 o 
  -9  -5   1       10.62       32.40     17.65 o 
  -8  -5   1     4794.03     4606.19     82.35 o 
  -7  -5   1     6144.48     6178.29     95.84 o 
  -6  -5   1     2671.08     2553.71     62.33 o 
  -5  -5   1     6087.19     5786.78     80.20 o 
  -4  -5   1     4807.30     4683.36     39.62 o 
  -3  -5   1      394.69      350.63     37.84 o 
  -2  -5   1     7241.93     7417.98    218.45 o 
  -1  -5   1     8842.83     9103.09    178.95 o 
   0  -5   1     7998.37     6956.20    380.96 o 
   1  -5   1     6688.23     6381.58    128.77 o 
   2  -5   1     3204.77     3204.29     83.26 o 
   3  -5   1    10654.23    10774.51    422.76 o 
   4  -5   1     5386.77     5338.86    172.66 o 
   5  -5   1      249.14      246.62     57.80 o 
   6  -5   1      524.35      602.15     87.22 o 
   7  -5   1     1096.22     1293.04    156.31 o 
   8  -5   1     2176.70     2155.87    165.41 o 
   9  -5   1      876.06      929.57    145.59 o 
  10  -5   1     1310.62     1233.47     86.13 o 
  11  -5   1     5118.11     5235.43    160.34 o 
  12  -5   1       82.90       67.21     62.69 o 
  13  -5   1       38.13       90.36    140.09 o 
 -16  -4   1      108.76      176.49    160.00 o 
 -15  -4   1       97.77       98.71     54.86 o 
 -14  -4   1      547.11      561.49    128.74 o 
 -13  -4   1     1275.16     1351.83    127.37 o 
 -12  -4   1      310.25      204.85     73.65 o 
 -11  -4   1     3566.27     3370.02    148.91 o 
 -10  -4   1     4994.99     5108.25    152.53 o 
  -9  -4   1     2277.16     2142.58     67.16 o 
  -8  -4   1      165.84      152.76     20.91 o 
  -7  -4   1     1822.26     1809.79     54.46 o 
  -6  -4   1    11716.32    11483.66    148.94 o 
  -5  -4   1     5596.15     5426.80     72.26 o 
  -4  -4   1     1803.72     1673.97     40.45 o 
  -3  -4   1     6362.69     6368.56     86.01 o 
  -2  -4   1    39817.36    40574.14    496.95 o 
  -1  -4   1     2931.52     2948.98     92.91 o 
   0  -4   1     7700.34     7950.23    229.26 o 
   1  -4   1     6164.29     6273.33     85.43 o 
   2  -4   1    11262.88    12066.13    272.16 o 
   3  -4   1     5737.08     5681.80    110.39 o 
   4  -4   1      155.67      165.00     33.99 o 
   5  -4   1     8701.63     8542.32    164.48 o 
   6  -4   1    17575.43    18531.69    371.08 o 
   7  -4   1      214.75       95.08     71.35 o 
   8  -4   1     3176.31     2700.43    299.65 o 
   9  -4   1     4826.93     4634.12    187.65 o 
  10  -4   1      126.62       81.65     78.09 o 
  11  -4   1      614.12      700.50    111.06 o 
  12  -4   1       50.57       37.75    100.09 o 
  13  -4   1      530.00      571.87    180.77 o 
 -15  -3   1      847.00      857.59    163.25 o 
 -14  -3   1      701.75      661.60     75.84 o 
 -13  -3   1       43.62       23.89     45.23 o 
 -12  -3   1       56.95       89.97     85.81 o 
 -11  -3   1     3497.98     3735.68    162.57 o 
 -10  -3   1     4100.55     4187.23    168.08 o 
  -9  -3   1     3498.85     3347.37    104.90 o 
  -8  -3   1     1059.69     1074.81     48.53 o 
  -7  -3   1     6036.91     5789.29    105.16 o 
  -6  -3   1    11090.79    11175.70    158.01 o 
  -5  -3   1     1609.86     1354.97     38.05 o 
  -4  -3   1    15000.24    15739.89    158.42 o 
  -3  -3   1      432.09      449.61     40.32 o 
  -2  -3   1    34249.11    37296.25    313.64 o 
  -1  -3   1     2257.01     2340.03     62.89 o 
   0  -3   1    38850.38    41514.48    458.73 o 
   1  -3   1     3018.62     2853.39     78.67 o 
   2  -3   1     4821.17     4775.51    107.33 o 
   3  -3   1     1156.37      998.12     58.02 o 
   4  -3   1     2891.17     3099.79     72.04 o 
   5  -3   1     8320.57     8214.25    161.04 o 
   6  -3   1     9500.37     9882.58    148.60 o 
   7  -3   1       49.43       54.48     23.20 o 
   8  -3   1     4120.40     3741.16    120.75 o 
   9  -3   1     5931.82     5486.14    257.53 o 
  10  -3   1     1015.76      953.80     82.75 o 
  11  -3   1      267.03       63.52    112.25 o 
  12  -3   1      694.08      684.47    112.13 o 
  13  -3   1      698.34      637.64    101.76 o 
  14  -3   1      250.93      353.04     87.16 o 
 -15  -2   1      163.78      161.22     69.87 o 
 -14  -2   1      104.89       85.25     55.59 o 
 -13  -2   1      467.40      562.31     85.18 o 
 -12  -2   1     5458.54     5533.07    174.55 o 
 -11  -2   1     1950.46     2060.12    109.89 o 
 -10  -2   1      256.37      240.32     62.70 o 
  -9  -2   1      338.32      455.41     70.60 o 
  -8  -2   1      724.25      766.06     78.92 o 
  -7  -2   1     4650.43     4635.21    133.65 o 
  -6  -2   1      329.58      361.47     28.79 o 
  -5  -2   1    21957.79    23068.72    233.13 o 
  -4  -2   1    34279.25    36323.64    335.49 o 
  -3  -2   1    37233.50    39159.18    341.85 o 
  -2  -2   1       16.18       30.67     12.11 o 
  -1  -2   1     3334.77     3862.02     60.82 o 
   0  -2   1     2480.34     2354.42     56.81 o 
   1  -2   1     3165.10     2913.66     69.82 o 
   2  -2   1     9530.52    10037.36     61.52 o 
   3  -2   1     3877.00     4093.21     85.10 o 
   4  -2   1     4647.91     4367.80     83.85 o 
   5  -2   1     9420.76     9499.89    181.56 o 
   6  -2   1     2117.20     2196.76     82.05 o 
   7  -2   1     1394.28      670.47     78.47 o 
   8  -2   1      936.29      874.96     45.22 o 
   9  -2   1      112.70      109.77     25.91 o 
  10  -2   1      677.27      641.08    312.80 o 
  11  -2   1     1074.56     1091.26    114.30 o 
  12  -2   1      470.25      654.42    106.65 o 
  13  -2   1      565.15      644.22    105.59 o 
  14  -2   1       26.44       96.70     52.26 o 
 -15  -1   1      133.36      124.86     72.98 o 
 -14  -1   1        0.54       38.07     49.21 o 
 -13  -1   1       54.80       57.17     69.91 o 
 -12  -1   1     2221.16     2159.22    137.89 o 
 -11  -1   1      287.84      281.80    133.47 o 
 -10  -1   1     2374.85     2257.23    109.38 o 
  -9  -1   1     2377.21     2556.43    172.71 o 
  -8  -1   1     3491.06     3384.07    131.05 o 
  -7  -1   1      329.95      199.84     41.19 o 
  -6  -1   1     5705.37     5826.09    299.07 o 
  -5  -1   1    12500.36    12601.33    155.78 o 
  -4  -1   1     6545.17     6356.59     84.51 o 
  -3  -1   1     2522.04     2696.01    100.44 o 
  -2  -1   1    34510.92    36731.74    305.35 o 
   2  -1   1      429.83      330.96     26.37 o 
   3  -1   1     6937.54     7273.66    103.42 o 
   4  -1   1     3748.58     3509.62     57.25 o 
   5  -1   1       95.30       74.61     16.25 o 
   6  -1   1    12737.58    12865.53    263.37 o 
   7  -1   1    13792.42    14178.10    292.20 o 
   8  -1   1      374.25      327.15     75.59 o 
   9  -1   1       42.56        2.30     78.02 o 
  10  -1   1      977.67      927.84    266.93 o 
  11  -1   1      224.66       73.40     56.72 o 
  12  -1   1     1696.85     1940.96    124.81 o 
  13  -1   1      137.64      121.47     57.23 o 
  14  -1   1      684.10      521.79    102.89 o 
  15  -1   1      149.29      110.06    103.56 o 
 -15   0   1       72.73       38.08    112.75 o 
 -14   0   1     1171.67     1253.61    149.37 o 
 -13   0   1      356.56      424.64     80.04 o 
 -12   0   1      417.50      309.33     86.25 o 
 -11   0   1     3076.89     3117.09    150.27 o 
 -10   0   1     1511.03     1292.79    106.97 o 
  -9   0   1     5819.94     5799.79    128.96 o 
  -8   0   1     3742.49     3686.74     98.76 o 
  -7   0   1     2617.29     2495.75     83.31 o 
  -6   0   1    27379.65    28874.41    318.08 o 
  -5   0   1     8662.52     8637.49    124.26 o 
  -4   0   1     6075.82     6289.01     80.84 o 
  -3   0   1     3311.99     3572.54     71.12 o 
  -2   0   1     1231.64     1206.18     24.73 o 
   2   0   1    59173.88    66854.39    443.82 o 
   4   0   1      812.32      801.10     45.04 o 
   5   0   1     1944.69     2180.34     78.09 o 
   6   0   1     1937.12     1947.74     87.30 o 
   7   0   1    11968.08    11616.86    239.27 o 
   8   0   1     1385.94     1402.05     69.84 o 
   9   0   1     4344.02     4241.64     99.97 o 
  10   0   1     9563.07     9710.49    237.58 o 
  11   0   1    10475.50    10483.13    184.77 o 
  12   0   1       61.54       34.94     61.38 o 
  13   0   1      526.66      308.75     96.13 o 
  14   0   1      879.45     1100.64    120.32 o 
  15   0   1       88.85      102.24     78.61 o 
 -15   1   1      229.21      446.63    108.25 o 
 -14   1   1      201.22      199.82     87.52 o 
 -13   1   1       48.64      178.66    101.00 o 
 -12   1   1     1978.63     2312.75    115.89 o 
 -11   1   1     4408.33     4803.76    202.53 o 
 -10   1   1      224.57      198.39     24.46 o 
  -9   1   1      791.63      797.30     42.74 o 
  -8   1   1      535.37      487.20     60.69 o 
  -7   1   1      512.31      484.24     68.31 o 
  -6   1   1      714.04      604.71    257.12 o 
  -5   1   1     1023.78     1002.38     67.67 o 
  -4   1   1     5566.71     5247.42    214.30 o 
  -3   1   1      652.42      577.30     79.22 o 
  -2   1   1     2443.01     2123.51     80.05 o 
   2   1   1     8326.35     8493.37    137.71 o 
   3   1   1    11599.32    11842.67    490.18 o 
   6   1   1     1350.15     1232.31     75.84 o 
   7   1   1        3.99       21.82     23.47 o 
   8   1   1      734.53      709.98     50.56 o 
   9   1   1     1209.36     1144.29     42.93 o 
  10   1   1      156.18      133.22     19.52 o 
  11   1   1     1999.82     1984.52    122.81 o 
  12   1   1       90.87      -14.12     57.01 o 
  13   1   1     2051.71     2138.36    106.91 o 
  14   1   1      416.77      419.52    199.01 o 
  15   1   1       14.13      107.70     56.26 o 
 -14   2   1        1.01       64.94     61.45 o 
 -13   2   1        3.79       62.50     62.55 o 
 -12   2   1     2197.64     2345.46    123.88 o 
 -11   2   1     1769.42     1705.81    209.28 o 
 -10   2   1      156.14       90.07     49.04 o 
  -9   2   1     2574.99     2523.06    111.17 o 
  -8   2   1     4431.92     4427.37     81.02 o 
  -7   2   1      311.85      349.29     53.97 o 
  -6   2   1       88.66       39.82     35.93 o 
  -5   2   1      578.94      557.57     38.05 o 
  -4   2   1    23013.74    23661.35    275.94 o 
  -3   2   1    11575.86    12047.94    297.85 o 
  -2   2   1    10553.74    11443.29    209.98 o 
  -1   2   1     5968.21     5945.14    121.65 o 
   1   2   1     6641.46     6657.36     89.93 o 
   2   2   1      128.34      150.61     28.94 o 
   3   2   1     6853.05     7074.73     92.49 o 
   4   2   1      327.50      355.02     79.47 o 
   5   2   1     1624.76     1828.09     54.73 o 
   6   2   1     2253.12     2109.96     59.78 o 
   7   2   1    19934.02    20260.54    324.99 o 
   8   2   1    10065.98    10011.64    132.18 o 
   9   2   1      184.04      122.96     48.25 o 
  10   2   1       83.18       49.91     21.26 o 
  11   2   1      239.52      122.06     34.33 o 
  12   2   1      116.58      159.71     62.12 o 
  13   2   1     1414.63     1398.51    124.01 o 
  14   2   1      210.83      141.13    107.12 o 
  15   2   1     1784.39     1961.21    146.77 o 
 -14   3   1       18.91       28.71     67.34 o 
 -13   3   1       13.61      108.19     60.68 o 
 -12   3   1      202.29       78.20    112.25 o 
 -11   3   1      183.31      154.09     39.26 o 
 -10   3   1      298.30      419.90     93.14 o 
  -9   3   1     1046.55     1306.22    229.71 o 
  -8   3   1      537.32      393.40     47.45 o 
  -7   3   1      252.31      247.11     36.80 o 
  -6   3   1      553.81      422.63     91.29 o 
  -5   3   1     8400.09     8599.68    157.48 o 
  -4   3   1      405.96      301.95     48.44 o 
  -3   3   1     1965.99     1827.21     54.05 o 
  -2   3   1     1545.85     1333.63     76.02 o 
  -1   3   1    13870.76    14548.64    316.49 o 
   0   3   1     1401.04     1688.03    102.27 o 
   1   3   1     5512.02     5931.69    123.61 o 
   2   3   1     9658.72     9912.74    119.73 o 
   3   3   1      611.98      564.03     18.21 o 
   4   3   1      379.86      347.52     26.30 o 
   5   3   1     1508.12     1433.50     41.77 o 
   6   3   1     2497.00     2469.74     97.16 o 
   7   3   1     3104.81     2900.73     93.91 o 
   8   3   1     1918.98     1871.04     87.74 o 
   9   3   1     7789.54     7549.21    108.34 o 
  10   3   1     4933.47     4861.55    116.78 o 
  11   3   1     2923.28     2842.12    113.92 o 
  12   3   1      197.98      100.16     32.24 o 
  13   3   1      124.90       91.92     56.71 o 
  14   3   1      203.74      213.36     55.39 o 
  15   3   1      195.22       97.41     60.49 o 
  16   3   1        8.07       98.20     67.03 o 
 -13   4   1      161.09      165.32    115.05 o 
 -12   4   1       50.79       67.80    104.73 o 
 -11   4   1     1488.78     1482.55    118.16 o 
 -10   4   1     1895.91     2033.62    203.30 o 
  -9   4   1     1244.30     1465.42     87.59 o 
  -8   4   1      545.34      521.49     64.88 o 
  -7   4   1      298.04      236.46     40.01 o 
  -6   4   1     1770.25     1762.68     73.49 o 
  -5   4   1     5650.75     5769.24     65.82 o 
  -4   4   1      152.28      145.42     28.08 o 
  -3   4   1    16659.55    17458.28    263.14 o 
  -2   4   1     3239.29     3001.09     91.06 o 
  -1   4   1      414.02      339.52     50.38 o 
   0   4   1      852.31      828.71     76.22 o 
   1   4   1    18802.45    20635.25    172.58 o 
   2   4   1     2582.53     2442.52     67.70 o 
   3   4   1     3575.19     3707.16     79.03 o 
   4   4   1     1900.26     1777.87     39.83 o 
   5   4   1     7167.06     7066.29    113.04 o 
   6   4   1     4269.84     3820.23     99.66 o 
   7   4   1     6578.29     6921.45    167.02 o 
   8   4   1     3156.52     2945.80     85.85 o 
   9   4   1      654.73      682.27     56.70 o 
  10   4   1     1038.46      962.61     82.52 o 
  11   4   1      324.39      334.43     37.70 o 
  12   4   1      233.54      180.94     32.44 o 
  13   4   1     1119.59     1108.06    125.77 o 
  14   4   1      860.53     1007.19     64.84 o 
  15   4   1      463.42      523.35    150.36 o 
  16   4   1      236.92      118.05     68.68 o 
 -13   5   1      116.56       65.73     75.99 o 
 -12   5   1      671.77      564.40    102.84 o 
 -11   5   1     1445.32     1372.55     75.70 o 
 -10   5   1     4144.76     4170.99    124.88 o 
  -9   5   1      879.21      841.51    165.18 o 
  -8   5   1     1675.21     2261.06    254.63 o 
  -7   5   1     3419.30     3261.53    167.53 o 
  -6   5   1     3134.12     3035.67    102.51 o 
  -5   5   1      412.57      421.94     75.88 o 
  -4   5   1     2111.71     2148.81    294.38 o 
  -3   5   1    23207.43    24387.80    668.66 o 
  -2   5   1     1811.91     1639.26    137.46 o 
  -1   5   1      856.78      816.41     42.35 o 
   0   5   1    24137.57    25169.20    281.62 o 
   1   5   1     9079.54     8855.33    148.00 o 
   2   5   1      555.56      598.90     44.51 o 
   3   5   1     3692.62     3611.76    110.01 o 
   4   5   1      992.72     1027.80     24.82 o 
   5   5   1     3919.24     3798.40     79.60 o 
   6   5   1     5196.69     5318.02    132.24 o 
   7   5   1     1812.97     2047.57    147.34 o 
   8   5   1     8989.94    10682.75   1026.78 o 
   9   5   1     6432.23     6343.30    138.10 o 
  10   5   1      191.04      192.75     40.29 o 
  11   5   1       41.90       50.87     17.65 o 
  12   5   1      135.78       88.89     56.30 o 
  13   5   1      150.44      176.33     47.95 o 
  14   5   1       81.31      147.30    175.50 o 
  15   5   1      762.85      753.30     59.44 o 
  16   5   1     1561.40     1840.95    196.49 o 
 -12   6   1      718.90      680.18    107.28 o 
 -11   6   1       21.73       68.08     44.80 o 
 -10   6   1     1141.29     1172.85    121.29 o 
  -9   6   1      164.23       72.53     49.00 o 
  -8   6   1     7297.17     7063.27    232.91 o 
  -7   6   1     2961.14     3797.57    576.77 o 
  -6   6   1      113.76      115.30     54.51 o 
  -5   6   1     4707.48     5072.36    180.85 o 
  -4   6   1    10157.14    10173.12    155.80 o 
  -3   6   1      631.79      576.25    132.48 o 
  -2   6   1     1883.65     1861.39    101.20 o 
  -1   6   1     5118.57     6087.09    690.69 o 
   0   6   1     4664.12     4410.92    200.28 o 
   1   6   1     9319.12     9353.09    279.42 o 
   2   6   1     1548.55     1590.13     65.57 o 
   3   6   1     8535.19     8101.66    192.22 o 
   4   6   1      964.96      905.40     32.15 o 
   5   6   1      370.44      417.07     21.33 o 
   6   6   1        0.69       25.39     17.74 o 
   7   6   1     2231.30     2199.49     89.79 o 
   8   6   1    10090.43     9944.26    168.39 o 
   9   6   1     4056.78     4233.52    117.98 o 
  10   6   1     1170.69     1156.75    107.15 o 
  11   6   1     6621.96     6442.07    151.53 o 
  12   6   1      375.83      441.40     54.03 o 
  13   6   1        7.07      -90.54    126.58 o 
  14   6   1       39.93       -2.35     31.40 o 
  15   6   1      128.67       87.12    117.39 o 
  16   6   1      590.96      771.37    195.50 o 
 -11   7   1     1308.06     1312.60    109.33 o 
 -10   7   1     3237.58     3895.54    160.08 o 
  -9   7   1     1620.55     1723.95    102.34 o 
  -8   7   1      153.29      203.65     79.11 o 
  -7   7   1      150.70       90.06     53.12 o 
  -6   7   1      911.33      853.93     99.81 o 
  -5   7   1     4088.57     4619.91    912.59 o 
  -4   7   1     3326.15     3848.27    627.31 o 
  -3   7   1      647.43      567.04    106.22 o 
  -2   7   1    19320.32    20314.19    566.77 o 
  -1   7   1     7692.57     7793.88    303.97 o 
   0   7   1     3736.62     4207.66    525.06 o 
   1   7   1       24.67       90.68     34.26 o 
   2   7   1     6863.90     7254.88    188.47 o 
   3   7   1     6267.34     5999.94    162.80 o 
   4   7   1      524.50      666.14     43.07 o 
   5   7   1    13270.80    13789.03    541.18 o 
   6   7   1     7746.58     7743.94    158.73 o 
   7   7   1     2987.57     3105.29    145.00 o 
   8   7   1      489.52      568.37     45.52 o 
   9   7   1     3243.47     3113.80    112.08 o 
  10   7   1      320.43      392.14     78.71 o 
  11   7   1     2151.71     2111.57     84.84 o 
  12   7   1      714.54      633.05     54.53 o 
  13   7   1      160.57      221.94     52.75 o 
  14   7   1      364.54      343.79    177.21 o 
  15   7   1      175.82      114.87     99.73 o 
 -11   8   1       19.31       89.59    127.80 o 
 -10   8   1      849.99      878.66    171.49 o 
  -9   8   1     1302.46     1173.71     69.62 o 
  -8   8   1      827.93      877.25     70.42 o 
  -7   8   1     2469.53     3195.79    384.78 o 
  -6   8   1     1171.34     1207.08    495.69 o 
  -5   8   1      532.09      728.10    121.05 o 
  -4   8   1     2852.07     3242.35    326.27 o 
  -3   8   1     3766.03     3940.82    222.62 o 
  -2   8   1     3420.16     3919.13    436.90 o 
  -1   8   1     2045.61     2552.85    433.25 o 
   0   8   1     5108.32     5519.94    898.45 o 
   1   8   1     3855.60     3688.80    156.00 o 
   2   8   1     7927.02     7776.15    434.29 o 
   3   8   1     5720.16     6027.69    169.27 o 
   4   8   1     1528.75     1553.44     57.29 o 
   5   8   1     8473.33     8621.45    307.78 o 
   6   8   1     5890.45     5955.96    206.71 o 
   7   8   1      986.36      964.62     74.17 o 
   8   8   1     1754.22     1897.96    170.50 o 
   9   8   1     4053.26     4215.99    157.19 o 
  10   8   1     1319.78     1203.94    114.08 o 
  11   8   1       69.67       63.76     78.02 o 
  12   8   1       73.29       43.48     17.44 o 
  13   8   1      520.85      644.16    182.71 o 
  14   8   1      515.06      644.34    192.35 o 
  15   8   1       33.31       37.21    109.46 o 
 -10   9   1       21.87       50.43     38.97 o 
  -9   9   1      203.55      162.93     51.61 o 
  -8   9   1       36.42       59.06     46.31 o 
  -7   9   1      193.66      198.86     57.72 o 
  -6   9   1      345.85      287.87    102.43 o 
  -5   9   1      129.94       52.35     72.58 o 
  -4   9   1     3167.84     3537.17    622.36 o 
  -3   9   1     2459.10     2573.58    207.57 o 
  -2   9   1       27.67       56.68     75.16 o 
  -1   9   1      658.00      829.70    177.76 o 
   0   9   1     1115.25     1164.60     96.32 o 
   1   9   1     1217.94     1240.43     92.57 o 
   2   9   1     2848.16     2674.04    170.11 o 
   3   9   1      576.50      739.41     87.14 o 
   4   9   1     3949.50     3731.76    143.09 o 
   5   9   1     7366.24     7293.28    245.36 o 
   6   9   1     2149.78     2013.91     76.25 o 
   7   9   1     1892.66     1832.78    115.23 o 
   8   9   1      445.16      567.26    147.53 o 
   9   9   1     2083.99     2462.05    171.52 o 
  10   9   1      132.38      122.49     82.48 o 
  11   9   1      600.69      834.74    371.18 o 
  12   9   1      166.24      251.89     64.13 o 
  13   9   1       60.70       40.63    110.54 o 
  14   9   1       60.82       -5.59     86.49 o 
  15   9   1       25.20      124.69     69.82 o 
  -9  10   1      966.61      995.33    114.73 o 
  -8  10   1      706.76      687.57     80.80 o 
  -7  10   1      110.45      179.26     57.75 o 
  -6  10   1      261.62      364.92     83.48 o 
  -5  10   1     1672.61     1794.34     94.86 o 
  -4  10   1     1931.59     1853.41    111.62 o 
  -3  10   1      577.62      233.97     89.64 o 
  -2  10   1     4805.13     4528.49    283.11 o 
  -1  10   1     9104.51     9315.71    342.26 o 
   0  10   1     4330.26     4261.83    163.70 o 
   1  10   1       95.66       78.72     70.20 o 
   2  10   1        7.89        2.49     81.94 o 
   3  10   1      548.28      620.15    123.29 o 
   4  10   1     2328.41     2096.12    120.59 o 
   5  10   1       21.80       23.74     52.78 o 
   6  10   1     5006.34     4797.57    131.53 o 
   7  10   1     4930.56     4911.40    255.43 o 
   8  10   1     1115.07     1094.17    133.07 o 
   9  10   1      562.31      593.00    100.61 o 
  10  10   1        9.48        2.48     58.35 o 
  11  10   1      378.93      359.04    115.41 o 
  12  10   1     1209.74     1273.91    490.46 o 
  13  10   1      140.32      194.60    112.53 o 
  14  10   1      725.95      797.05    153.07 o 
  -8  11   1     1512.87     1429.76    122.14 o 
  -7  11   1       47.62       60.84     45.90 o 
  -6  11   1     2362.38     2348.98    171.87 o 
  -5  11   1     1405.89     1232.79    109.36 o 
  -4  11   1      174.53      143.75     86.76 o 
  -3  11   1       20.61       10.72     79.82 o 
  -2  11   1      161.28      109.91     71.78 o 
  -1  11   1     2723.60     2719.75    207.48 o 
   0  11   1      938.05      762.36    202.98 o 
   1  11   1     1550.88     1574.91    176.18 o 
   2  11   1     3799.38     3829.08    289.87 o 
   3  11   1     2750.74     2955.13    176.06 o 
   4  11   1      265.03      310.94     86.95 o 
   5  11   1      288.26      231.99     68.35 o 
   6  11   1     2907.61     3112.57    129.03 o 
   7  11   1     4590.98     4563.05    201.52 o 
   8  11   1       38.70      -12.16     73.25 o 
   9  11   1     2366.58     2539.25    206.76 o 
  10  11   1     4415.76     4652.15    267.13 o 
  11  11   1     6638.98     6596.04    342.81 o 
  12  11   1       57.04       51.71     31.47 o 
  13  11   1       15.37      124.42    190.18 o 
  14  11   1       42.62     -113.25    113.25 o 
  -6  12   1      463.24      459.85     67.87 o 
  -5  12   1        9.87       72.98     59.30 o 
  -4  12   1      410.04      426.28     82.36 o 
  -3  12   1      223.38      202.50    116.89 o 
  -2  12   1       81.38       73.67     54.88 o 
  -1  12   1      149.95      153.84    109.91 o 
   0  12   1      530.15      610.62    111.48 o 
   1  12   1     1154.33     1188.73    116.12 o 
   2  12   1       41.39       32.93     71.40 o 
   3  12   1     2319.46     2225.08    132.54 o 
   4  12   1      931.31     1048.31     96.66 o 
   5  12   1     1577.85     1607.92    174.60 o 
   6  12   1      203.01       93.82     54.16 o 
   7  12   1      456.08      456.32    141.17 o 
   8  12   1       88.94       98.65     84.33 o 
   9  12   1     1165.63     1130.66    231.63 o 
  10  12   1      418.95      326.46    112.99 o 
  11  12   1       19.09       -2.67     54.45 o 
  12  12   1     1267.13     1375.44    165.76 o 
  13  12   1      362.18      392.98    280.73 o 
  -5  13   1       60.51      111.97     50.58 o 
  -4  13   1     2022.24     2009.14    236.56 o 
  -3  13   1     2339.53     2270.06    197.51 o 
  -2  13   1       33.94      191.42     71.08 o 
  -1  13   1     2230.73     2286.04    133.57 o 
   0  13   1     6196.12     6385.86    230.92 o 
   1  13   1      411.39      305.79     61.32 o 
   2  13   1       88.84      103.15     48.47 o 
   3  13   1      161.33      155.28     95.95 o 
   4  13   1      221.76      103.45     62.92 o 
   5  13   1      263.08      237.63     99.33 o 
   6  13   1       11.14       18.39     50.05 o 
   7  13   1     2598.92     2581.32    359.29 o 
   8  13   1     1318.26     1366.58    188.68 o 
   9  13   1       56.23       53.39     51.74 o 
  10  13   1       18.08       73.79     73.88 o 
  11  13   1       54.44       20.49     65.23 o 
  12  13   1      451.53      291.67     76.35 o 
  -3  14   1       35.63       42.11     60.89 o 
  -2  14   1       48.78      140.72     84.60 o 
  -1  14   1     1605.41     1673.95    155.75 o 
   0  14   1     2783.12     2793.47    179.93 o 
   1  14   1      682.90      694.45     84.11 o 
   2  14   1      209.70      228.03     69.10 o 
   3  14   1      563.48      567.87     93.18 o 
   4  14   1      378.71      307.21    110.18 o 
   5  14   1      477.12      647.58    182.62 o 
   6  14   1       21.30       17.74     57.01 o 
   7  14   1      998.74      932.61    143.27 o 
   8  14   1      454.02      476.66    112.92 o 
   9  14   1      147.91      216.59     72.56 o 
  10  14   1      469.82      458.21     93.78 o 
  11  14   1      629.55      569.26    138.80 o 
  -1  15   1       47.67       20.36     52.64 o 
   0  15   1       36.87        7.21     68.59 o 
   1  15   1        1.28       46.70     89.82 o 
   2  15   1     1009.15     1172.28    158.92 o 
   3  15   1      464.36      565.87    147.30 o 
   4  15   1       76.28       73.34    100.90 o 
   5  15   1      433.95      401.75    106.31 o 
   6  15   1     2130.45     2013.79    180.59 o 
   7  15   1      246.51      214.92     75.55 o 
   8  15   1      200.66      120.35     87.74 o 
   9  15   1       18.97       58.08     73.79 o 
   3  16   1       79.67       60.20     73.24 o 
   4  16   1      315.74      228.62     83.63 o 
   5  16   1     1110.00     1277.17    263.02 o 
   6  16   1     1327.06     1362.27    324.20 o 
  -5 -16   2       24.04       94.50     63.22 o 
  -4 -16   2      455.99      601.60    107.58 o 
  -9 -15   2      134.58       10.44     57.03 o 
  -8 -15   2      593.76      579.55     96.58 o 
  -7 -15   2      241.03      211.79     84.31 o 
  -6 -15   2        5.64       41.21     41.10 o 
  -5 -15   2      469.85      275.94     93.10 o 
  -4 -15   2     1509.79     1676.67    116.62 o 
  -3 -15   2      436.94      492.52     91.77 o 
  -2 -15   2       11.87       58.99     53.38 o 
  -1 -15   2      866.24      850.01    119.40 o 
   0 -15   2     1273.44     1557.75    115.99 o 
   1 -15   2        2.61       42.08     55.51 o 
 -11 -14   2       94.05       60.98     40.97 o 
 -10 -14   2      334.70      223.88    113.34 o 
  -9 -14   2      896.55      987.66    132.98 o 
  -8 -14   2      486.23      507.97    115.61 o 
  -7 -14   2       91.92       57.07     47.57 o 
  -6 -14   2      969.26      811.79    156.16 o 
  -5 -14   2      828.14     1015.69    221.67 o 
  -4 -14   2      402.15      419.20     83.13 o 
  -3 -14   2       41.32      110.37     73.29 o 
  -2 -14   2      115.38      108.06     59.55 o 
  -1 -14   2      551.61      624.15    115.98 o 
   0 -14   2      854.03     1204.40    199.69 o 
   1 -14   2       37.68       91.87     76.98 o 
   2 -14   2      225.55      232.52     76.18 o 
   3 -14   2       11.58      115.86     87.30 o 
 -12 -13   2       45.29       23.29     46.28 o 
 -11 -13   2     1227.61     1372.47    105.68 o 
 -10 -13   2      750.61      628.67    144.57 o 
  -9 -13   2      177.77      220.62     75.47 o 
  -8 -13   2      180.63      117.91     57.10 o 
  -7 -13   2      475.68      586.77    121.43 o 
  -6 -13   2      936.52      868.58    132.27 o 
  -5 -13   2     2053.86     2282.15    258.97 o 
  -4 -13   2      141.95      101.82     73.74 o 
  -3 -13   2     2288.41     2204.19    115.27 o 
  -2 -13   2     2419.18     2815.09    574.52 o 
  -1 -13   2     1034.06     1250.09    237.82 o 
   0 -13   2      185.89      253.10     91.88 o 
   1 -13   2      126.90      184.28    155.45 o 
   2 -13   2      867.11     1072.35    272.57 o 
   3 -13   2      120.31       42.97     65.50 o 
   4 -13   2      124.03      336.40    168.29 o 
   5 -13   2      317.29      498.21    218.02 o 
 -13 -12   2       28.84      153.25    130.81 o 
 -12 -12   2       34.39       40.12     27.40 o 
 -11 -12   2     1248.45     1337.42    330.73 o 
 -10 -12   2     1297.56     1299.63    137.62 o 
  -9 -12   2      333.19      361.54    101.08 o 
  -8 -12   2      470.90      497.07     81.27 o 
  -7 -12   2     2516.40     2393.59    169.87 o 
  -6 -12   2     2421.88     2573.56    157.44 o 
  -5 -12   2      262.77      344.90     85.62 o 
  -4 -12   2     1772.14     1918.17    120.06 o 
  -3 -12   2     3560.47     4413.06    719.16 o 
  -2 -12   2     2453.38     2805.99    439.24 o 
  -1 -12   2      415.20      395.36    280.28 o 
   0 -12   2     1601.09     1744.82    382.71 o 
   1 -12   2     5652.74     5897.63    194.64 o 
   2 -12   2      555.82      612.72     89.73 o 
   3 -12   2       10.72       23.87     92.43 o 
   4 -12   2      485.17      464.97    131.90 o 
   5 -12   2      469.95      897.50    218.20 o 
   6 -12   2      351.42      304.22     79.78 o 
 -14 -11   2      375.96      230.37    167.93 o 
 -13 -11   2     1142.39     1263.09    143.61 o 
 -12 -11   2     1118.61     1153.82    266.99 o 
 -11 -11   2      398.46      419.92     72.33 o 
 -10 -11   2       59.52       84.66     43.29 o 
  -9 -11   2      226.15      207.38     73.32 o 
  -8 -11   2     1896.12     2037.18     99.98 o 
  -7 -11   2     1263.01     1266.09     95.89 o 
  -6 -11   2      206.49      267.00     99.46 o 
  -5 -11   2     3275.30     3074.92    126.89 o 
  -4 -11   2     3775.64     4321.32    684.93 o 
  -3 -11   2       91.49      131.61    103.04 o 
  -2 -11   2     1010.03      997.08    397.17 o 
  -1 -11   2       90.31       89.21     72.50 o 
   0 -11   2     2001.99     2057.35    327.58 o 
   1 -11   2     3294.11     3590.72    240.10 o 
   2 -11   2       55.99       52.34     90.45 o 
   3 -11   2     3271.75     3271.05    178.97 o 
   4 -11   2     2764.18     3084.57    203.20 o 
   5 -11   2     1356.22     1303.23    101.38 o 
   6 -11   2       69.06       58.06     58.44 o 
   7 -11   2       31.24      111.57     57.52 o 
   8 -11   2      230.47      293.38     74.39 o 
 -14 -10   2      227.40      237.75    143.16 o 
 -13 -10   2      701.81      623.98    147.21 o 
 -12 -10   2     1116.13     1648.71    714.03 o 
 -11 -10   2       51.31      107.64     57.72 o 
 -10 -10   2     1962.93     1945.56    116.98 o 
  -9 -10   2     3614.36     3600.04    206.94 o 
  -8 -10   2      119.84      125.62     78.34 o 
  -7 -10   2      524.05      583.60    140.56 o 
  -6 -10   2     1412.27     1349.74     68.80 o 
  -5 -10   2     2756.43     2633.98    108.98 o 
  -4 -10   2     1145.05     1216.88    155.41 o 
  -3 -10   2     1499.72     1523.47    414.65 o 
  -2 -10   2     7844.01     7848.95    262.46 o 
  -1 -10   2     2705.93     2596.91    251.99 o 
   0 -10   2     3354.08     3425.04    277.48 o 
   1 -10   2      424.25      430.46    133.88 o 
   2 -10   2     1334.52     1267.81    154.01 o 
   3 -10   2     3266.70     3371.24    153.02 o 
   4 -10   2      501.59      554.82     95.49 o 
   5 -10   2     3100.53     3172.64    158.40 o 
   6 -10   2     1850.23     2017.76    140.84 o 
   7 -10   2     2291.87     2421.32    145.29 o 
   8 -10   2        3.52       87.65     54.42 o 
   9 -10   2      213.39      153.30     77.33 o 
 -15  -9   2      114.55      142.62    144.42 o 
 -14  -9   2       62.04      200.19    146.76 o 
 -13  -9   2       87.86      131.26     95.23 o 
 -12  -9   2       44.49       47.55     22.22 o 
 -11  -9   2       38.09       49.65     19.28 o 
 -10  -9   2     1947.77     2085.76    148.97 o 
  -9  -9   2     3224.48     3300.82    147.04 o 
  -8  -9   2      191.81      190.05     27.23 o 
  -7  -9   2     4541.16     4474.21    146.00 o 
  -6  -9   2     2535.50     2571.75    120.79 o 
  -5  -9   2      705.71      792.41     90.07 o 
  -4  -9   2       96.37      111.10     38.03 o 
  -3  -9   2      708.82      715.37    108.88 o 
  -2  -9   2     1575.88     1609.23    349.11 o 
  -1  -9   2       81.02       77.57    107.21 o 
   0  -9   2     1075.26     1066.93    102.48 o 
   1  -9   2     2190.76     2172.62    116.95 o 
   2  -9   2      941.13      976.79    143.86 o 
   3  -9   2      134.22       36.98     70.29 o 
   4  -9   2      764.82      786.94    113.53 o 
   5  -9   2     7207.31     7290.15    243.78 o 
   6  -9   2     1352.94     1428.42     95.83 o 
   7  -9   2      274.39      143.58     76.31 o 
   8  -9   2     1659.69     1691.80    161.49 o 
   9  -9   2     2121.89     2263.35    157.21 o 
  10  -9   2      465.07      618.93    155.50 o 
 -15  -8   2      456.80      416.23    197.12 o 
 -14  -8   2      237.70      372.62    151.45 o 
 -13  -8   2      392.49      324.43    105.89 o 
 -12  -8   2      133.28      176.22    146.67 o 
 -11  -8   2     1091.94      965.41     73.32 o 
 -10  -8   2       39.45       65.12     97.30 o 
  -9  -8   2      984.00      886.51     97.27 o 
  -8  -8   2      255.90      232.05     29.68 o 
  -7  -8   2     3677.96     3603.94    114.30 o 
  -6  -8   2      325.84      353.77     37.83 o 
  -5  -8   2      141.13      105.78     41.15 o 
  -4  -8   2     6126.26     5926.98    157.68 o 
  -3  -8   2     3140.07     3406.57    213.70 o 
  -2  -8   2      894.84      838.49    127.21 o 
  -1  -8   2      166.04       64.28     46.08 o 
   0  -8   2      587.49      482.62     73.34 o 
   1  -8   2      761.04      800.36     84.33 o 
   2  -8   2     1682.57     1593.31    151.83 o 
   3  -8   2       92.52       16.29     48.65 o 
   4  -8   2     5400.57     5730.23    250.14 o 
   5  -8   2     2427.65     2389.19    157.76 o 
   6  -8   2      292.13      387.31    141.35 o 
   7  -8   2       43.61       63.43     63.16 o 
   8  -8   2      111.59       76.17     70.59 o 
   9  -8   2      847.33      895.15     99.93 o 
  10  -8   2       18.79       37.62     95.14 o 
  11  -8   2      804.40      774.61     92.67 o 
 -15  -7   2       25.22       48.23     36.08 o 
 -14  -7   2      116.26      106.69     80.68 o 
 -13  -7   2      966.36      998.76    192.17 o 
 -12  -7   2     1342.58     1472.83     95.18 o 
 -11  -7   2      802.08      822.24     54.74 o 
 -10  -7   2      170.61      146.03     26.10 o 
  -9  -7   2     2159.42     1913.21     51.78 o 
  -8  -7   2      606.32      580.71     54.45 o 
  -7  -7   2      265.37      269.20     41.07 o 
  -6  -7   2     3885.21     3823.34    131.79 o 
  -5  -7   2     4672.16     5161.32    737.99 o 
  -4  -7   2     9804.31     9333.66    344.42 o 
  -3  -7   2     4797.41     4424.48    113.86 o 
  -2  -7   2     8446.34     8316.03    210.96 o 
  -1  -7   2    19014.13    20043.74    441.81 o 
   0  -7   2     5287.03     5063.00    170.37 o 
   1  -7   2     1816.30     1692.91     82.83 o 
   2  -7   2      112.64      100.49     39.77 o 
   3  -7   2      146.89       90.96     40.67 o 
   4  -7   2     2173.56     2160.05    131.92 o 
   5  -7   2       64.79       68.09     52.89 o 
   6  -7   2     2483.76     2579.67    208.79 o 
   7  -7   2     2308.28     2168.21    115.56 o 
   8  -7   2     1144.28     1075.97    126.58 o 
   9  -7   2       87.69       60.26     46.31 o 
  10  -7   2      108.97      -10.34     40.03 o 
  11  -7   2      167.52       79.99    112.35 o 
 -15  -6   2       54.54       35.29     55.32 o 
 -14  -6   2     1708.24     1623.37    247.57 o 
 -13  -6   2       61.33       44.51     35.18 o 
 -12  -6   2     1134.67     1166.87     99.59 o 
 -11  -6   2       18.49       44.22     29.78 o 
 -10  -6   2     2581.89     2420.97     73.61 o 
  -9  -6   2    13870.81    13929.39    104.07 o 
  -8  -6   2     4634.34     4397.53     63.28 o 
  -7  -6   2     1365.54     1286.25     39.55 o 
  -6  -6   2     4365.92     4692.27     90.83 o 
  -5  -6   2      771.27      769.25     42.65 o 
  -4  -6   2     5479.51     5801.91     61.07 o 
  -3  -6   2     3068.39     3275.72     65.20 o 
  -2  -6   2     4772.13     4567.65    109.83 o 
  -1  -6   2    35997.75    38797.09    840.13 o 
   0  -6   2      681.45      528.49     42.24 o 
   1  -6   2      419.81      443.70     65.36 o 
   2  -6   2     6819.78     6944.14    185.96 o 
   3  -6   2     1757.67     1554.83     74.47 o 
   4  -6   2     2556.13     2686.71    154.62 o 
   5  -6   2      769.42      748.02    105.10 o 
   6  -6   2     1909.28     1940.16    120.17 o 
   7  -6   2     3019.24     3037.04    150.79 o 
   8  -6   2      305.18      408.05    160.99 o 
   9  -6   2      311.17      204.97     73.12 o 
  10  -6   2     2609.55     2632.29    153.27 o 
  11  -6   2      645.61      665.84    122.81 o 
  12  -6   2      259.85      145.41     80.98 o 
 -16  -5   2       24.82       41.31     35.67 o 
 -15  -5   2      624.40      638.39    191.99 o 
 -14  -5   2     2147.69     2379.66    248.34 o 
 -13  -5   2      141.30       21.17    124.87 o 
 -12  -5   2      987.83      947.85     59.87 o 
 -11  -5   2     1420.12     1384.53     68.88 o 
 -10  -5   2     1623.65     1581.58     62.75 o 
  -9  -5   2      568.82      602.88     42.48 o 
  -8  -5   2      341.05      309.89     32.46 o 
  -7  -5   2     4718.15     4542.98     79.48 o 
  -6  -5   2     5856.30     5528.03    105.12 o 
  -5  -5   2     2325.31     2352.83     70.88 o 
  -4  -5   2     1315.09     1242.11     21.79 o 
  -3  -5   2     7073.50     7164.63    113.20 o 
  -2  -5   2     3052.11     3137.08     91.44 o 
  -1  -5   2      251.04      310.77     38.17 o 
   0  -5   2      510.81      593.18     39.23 o 
   1  -5   2    20870.77    21546.06    269.90 o 
   2  -5   2     5599.02     5104.51    124.60 o 
   3  -5   2       40.38      -15.39     43.49 o 
   4  -5   2     7294.41     7633.09    206.54 o 
   5  -5   2    10112.67    10828.02    242.96 o 
   6  -5   2      258.47      198.15    161.63 o 
   7  -5   2      715.32      681.40    116.99 o 
   8  -5   2      291.90      333.45     82.70 o 
   9  -5   2       62.11       43.46     40.53 o 
  10  -5   2     1079.17     1267.96     89.00 o 
  11  -5   2      159.16      123.79    148.83 o 
  12  -5   2      721.16      505.52    145.63 o 
  13  -5   2      152.00      191.18    105.23 o 
 -16  -4   2       83.47      212.71    155.86 o 
 -15  -4   2       93.72       78.46     89.51 o 
 -14  -4   2      403.79      389.39     68.91 o 
 -13  -4   2      148.23      125.63     61.77 o 
 -12  -4   2     6707.81     6822.79    213.32 o 
 -11  -4   2     8338.26     8928.50    208.88 o 
 -10  -4   2      913.32      970.24    121.96 o 
  -9  -4   2     1533.42     1468.23     89.79 o 
  -8  -4   2     6226.67     6167.01     94.48 o 
  -7  -4   2     2051.85     2096.18     57.21 o 
  -6  -4   2     5596.76     5720.14     87.70 o 
  -5  -4   2      901.70      831.84     22.87 o 
  -4  -4   2    11507.71    11263.43    145.10 o 
  -3  -4   2    20701.23    20911.83    161.74 o 
  -2  -4   2     3958.00     3546.55     74.53 o 
  -1  -4   2    12329.23    12766.40    243.65 o 
   0  -4   2    18671.84    18379.73    215.32 o 
   1  -4   2      369.61      329.74     57.75 o 
   2  -4   2      873.07      859.47     45.19 o 
   3  -4   2      803.83      832.29     81.55 o 
   4  -4   2     4801.90     4775.65    123.32 o 
   5  -4   2     8340.92     8150.15    209.94 o 
   6  -4   2       68.58       39.09     31.46 o 
   7  -4   2     4953.51     4977.53    226.13 o 
   8  -4   2     2850.35     2882.28    161.41 o 
   9  -4   2     1147.47      954.26    123.23 o 
  10  -4   2       17.50       25.42     33.37 o 
  11  -4   2      646.25      516.43    107.61 o 
  12  -4   2     1473.90     1410.40     72.29 o 
  13  -4   2      521.08      576.50    103.65 o 
 -15  -3   2      166.62      113.20     72.43 o 
 -14  -3   2      286.82      243.98     94.44 o 
 -13  -3   2     1520.71     1602.09    111.68 o 
 -12  -3   2      382.35      332.43     89.76 o 
 -11  -3   2        5.57       28.87     68.52 o 
 -10  -3   2      604.92      736.26    106.32 o 
  -9  -3   2     1894.95     2146.41    183.43 o 
  -8  -3   2     5485.79     5449.37    145.83 o 
  -7  -3   2      283.67      343.23     20.29 o 
  -6  -3   2     6811.31     6645.80     87.17 o 
  -5  -3   2     4691.17     4701.91     95.17 o 
  -4  -3   2     1579.03     1677.92     31.90 o 
  -3  -3   2       53.11       36.15      9.10 o 
  -2  -3   2     3742.96     3887.98    100.35 o 
  -1  -3   2    19868.85    20856.25    275.08 o 
   0  -3   2    35988.02    36265.74    436.05 o 
   1  -3   2    41748.88    45120.04    690.78 o 
   2  -3   2      819.61      746.91     34.85 o 
   3  -3   2     1337.41     1371.80     43.72 o 
   4  -3   2     4922.77     4852.66     84.69 o 
   5  -3   2     6400.96     6555.08    133.90 o 
   6  -3   2     3145.22     3098.81    104.91 o 
   7  -3   2     4591.26     4341.92    126.20 o 
   8  -3   2     3678.63     3671.06    132.39 o 
   9  -3   2     2163.25     2084.15    177.48 o 
  10  -3   2      149.10       77.75     85.27 o 
  11  -3   2     1959.29     1808.84    110.50 o 
  12  -3   2       74.46       13.14     31.56 o 
  13  -3   2       87.82       91.99     79.45 o 
  14  -3   2       34.30       56.07     63.97 o 
 -15  -2   2       29.69      104.32     61.82 o 
 -14  -2   2      105.00      127.02     49.19 o 
 -13  -2   2      413.23      554.43     88.11 o 
 -12  -2   2      237.17      214.81    120.90 o 
 -11  -2   2      913.03     1012.95    126.04 o 
 -10  -2   2     2445.14     2676.41    145.07 o 
  -9  -2   2      735.46      842.18    110.09 o 
  -8  -2   2     1688.15     1801.62    103.88 o 
  -7  -2   2     2392.69     2366.42    101.51 o 
  -6  -2   2     7160.17     6933.88    106.85 o 
  -5  -2   2     5112.06     5010.31     65.66 o 
  -4  -2   2      464.18      482.92     33.42 o 
  -3  -2   2    24037.20    25444.20    177.66 o 
  -2  -2   2    16398.81    17482.29    202.88 o 
  -1  -2   2    26660.67    28145.44    176.36 o 
   0  -2   2      271.02      273.89     17.84 o 
   1  -2   2     1040.97     1066.07     36.47 o 
   2  -2   2     4343.84     4447.09    102.22 o 
   3  -2   2     6346.49     5855.43    107.10 o 
   4  -2   2      847.02      897.52     31.94 o 
   5  -2   2     4917.97     5006.76    154.03 o 
   6  -2   2     8854.14     8112.09    197.98 o 
   7  -2   2     1201.17     1190.41    127.18 o 
   8  -2   2      340.25      344.23     70.84 o 
   9  -2   2      329.87      239.62     47.79 o 
  10  -2   2      116.47       39.45     41.27 o 
  11  -2   2       65.10       34.06     64.72 o 
  12  -2   2      283.88      179.76     71.89 o 
  13  -2   2      683.18      647.53    138.07 o 
  14  -2   2        5.08       95.54     62.87 o 
 -15  -1   2      218.18      337.06     71.71 o 
 -14  -1   2       37.10       28.72     50.07 o 
 -13  -1   2      143.02      145.02     93.29 o 
 -12  -1   2       94.61       89.67     59.03 o 
 -11  -1   2      980.55     1137.54    169.10 o 
 -10  -1   2     5444.83     5438.77    128.10 o 
  -9  -1   2      642.16      636.68     71.53 o 
  -8  -1   2     2020.19     2171.22    187.75 o 
  -7  -1   2    17178.34    17809.72   1030.34 o 
  -6  -1   2    11769.29    13171.87    242.59 o 
  -5  -1   2     1780.00     1886.30     61.21 o 
  -4  -1   2    24182.66    24849.12    220.73 o 
  -3  -1   2    22839.29    24240.55    183.16 o 
  -2  -1   2    18999.20    20488.94    255.49 o 
  -1  -1   2       91.98       55.03     22.81 o 
   1  -1   2    29083.94    32853.20    275.23 o 
   2  -1   2      585.56      713.29     32.18 o 
   3  -1   2     4969.95     4865.66     90.71 o 
   4  -1   2     3694.76     3752.60     73.37 o 
   5  -1   2    20496.88    21905.07    221.67 o 
   6  -1   2    13434.44    13427.17    223.79 o 
   7  -1   2      148.66      163.51     46.95 o 
   8  -1   2    10630.21    10244.12    683.85 o 
   9  -1   2     4394.31     4329.05    176.71 o 
  10  -1   2     1288.47     1256.17    217.39 o 
  11  -1   2      159.81      135.05     50.96 o 
  12  -1   2      594.15      477.07     76.54 o 
  13  -1   2     2949.82     3196.36    174.01 o 
  14  -1   2     1055.90     1058.03    122.95 o 
  15  -1   2      188.11      160.71     79.64 o 
 -15   0   2      154.86      108.52     55.93 o 
 -14   0   2       50.68        4.73     54.67 o 
 -13   0   2     2002.16     2287.58    147.12 o 
 -12   0   2      838.94      837.84    104.01 o 
 -11   0   2      261.09      194.58    157.12 o 
 -10   0   2     5054.42     5325.30    484.56 o 
  -9   0   2       69.13      105.32    116.31 o 
  -8   0   2      957.81      806.67     83.84 o 
  -7   0   2    11001.58    11864.93    159.39 o 
  -6   0   2     1314.25     1252.62     88.02 o 
  -5   0   2     6380.33     6317.96    101.58 o 
  -4   0   2     9804.57     9615.51    130.12 o 
  -3   0   2     4363.68     4658.14     71.83 o 
  -2   0   2     1041.03     1040.19     26.93 o 
  -1   0   2      580.88      101.53     24.14 o 
   2   0   2     4752.15     4611.26     82.36 o 
   3   0   2    14789.03    15121.88    181.13 o 
   4   0   2    18499.48    18971.16    206.71 o 
   5   0   2     8017.74     8494.55    139.49 o 
   6   0   2      101.08       70.63     70.50 o 
   7   0   2      734.99      666.12     34.62 o 
   8   0   2     7658.04     7625.10    308.66 o 
   9   0   2     1679.66     1527.93    150.78 o 
  10   0   2      560.33      419.35     71.85 o 
  11   0   2     2111.27     2204.26     74.77 o 
  12   0   2      303.81      226.61     59.95 o 
  13   0   2     1621.35     1560.54    100.56 o 
  14   0   2       33.31       -1.37     51.91 o 
  15   0   2      282.61      198.82     87.30 o 
 -15   1   2        0.45       99.56     83.20 o 
 -14   1   2      604.89      558.17    128.38 o 
 -13   1   2     1000.90      840.48    128.34 o 
 -12   1   2      887.75      888.44    176.90 o 
 -11   1   2      244.25      203.67     76.51 o 
 -10   1   2     1588.03     1622.65     74.83 o 
  -9   1   2      553.58      529.46     30.98 o 
  -8   1   2       97.37       42.06     13.74 o 
  -7   1   2      669.47      612.85     33.59 o 
  -6   1   2     6821.38     6922.01    131.79 o 
  -5   1   2    37399.54    39099.77    362.53 o 
  -4   1   2     6102.57     5758.21    105.50 o 
  -3   1   2    33016.48    35596.11    373.29 o 
  -2   1   2     5121.26     5045.46     82.22 o 
  -1   1   2    27631.80    30556.35    288.64 o 
   0   1   2     3559.45     2793.04    131.66 o 
   1   1   2      101.58      126.42     19.07 o 
   2   1   2     1503.08     1534.36     40.94 o 
   3   1   2    58980.92    64465.62    762.82 o 
   6   1   2    23772.27    25261.09    348.06 o 
   7   1   2     8559.23     8391.03    336.45 o 
   8   1   2     2153.54     2153.00    125.74 o 
   9   1   2     2616.26     2478.87    108.44 o 
  10   1   2     1629.08     1547.71     57.93 o 
  11   1   2      805.78      702.24     72.50 o 
  12   1   2     1011.66     1050.23     87.53 o 
  13   1   2      155.41       74.49     54.14 o 
  14   1   2     2121.33     2454.26    110.05 o 
  15   1   2      503.03      588.86     93.61 o 
 -14   2   2       36.58      103.17     63.62 o 
 -13   2   2       66.28       99.26     77.70 o 
 -12   2   2       58.84       13.49     66.43 o 
 -11   2   2       48.30      123.07    131.62 o 
 -10   2   2     5370.75     5653.04    170.40 o 
  -9   2   2     2575.30     2360.90     81.39 o 
  -8   2   2      587.29      580.59     40.60 o 
  -7   2   2      389.84      369.41     48.82 o 
  -6   2   2     2734.99     2502.70    105.94 o 
  -5   2   2     1506.19     1227.32    137.52 o 
  -4   2   2     3905.11     3845.75     81.13 o 
  -3   2   2     2223.04     2057.37     55.94 o 
  -2   2   2     4379.69     4232.72     73.89 o 
  -1   2   2     9333.67     9483.50    116.91 o 
   0   2   2    13197.66    12739.41    106.73 o 
   1   2   2     9285.63     9483.30    216.43 o 
   2   2   2     7620.54     7508.72     93.11 o 
   3   2   2     3560.62     3835.06     88.68 o 
   4   2   2      311.37      304.20     48.31 o 
   5   2   2     6726.74     6600.87    108.35 o 
   6   2   2    22393.53    24344.69    563.93 o 
   7   2   2     8751.45     8946.28    147.42 o 
   8   2   2     4609.46     4528.35    100.87 o 
   9   2   2     7809.67     7744.54    240.54 o 
  10   2   2      571.78      609.66     35.59 o 
  11   2   2      286.99      271.15     54.78 o 
  12   2   2      317.15      224.98     66.21 o 
  13   2   2     1020.13     1007.40    120.09 o 
  14   2   2      999.49     1148.25     87.56 o 
  15   2   2      175.83       48.64     71.71 o 
 -14   3   2      150.78      168.32     79.24 o 
 -13   3   2       94.11      139.55    125.59 o 
 -12   3   2      180.02      324.44    110.36 o 
 -11   3   2      628.19      596.25     91.61 o 
 -10   3   2      687.26      421.26     79.27 o 
  -9   3   2       14.58       57.89     39.89 o 
  -8   3   2     1522.00     1478.03     78.30 o 
  -7   3   2     1798.69     1880.37    120.46 o 
  -6   3   2     1874.49     1874.32    101.82 o 
  -5   3   2      256.93      317.19     28.88 o 
  -4   3   2     4643.70     4722.00     66.71 o 
  -3   3   2      116.39       64.74     24.47 o 
  -2   3   2     9384.25     9443.26    118.42 o 
  -1   3   2     1025.63      950.50     43.64 o 
   0   3   2     1426.68     1532.22     68.87 o 
   1   3   2    78091.38    88441.21    784.96 o 
   2   3   2    20534.45    22019.74    156.75 o 
   3   3   2      988.17      993.55     46.65 o 
   4   3   2     5382.13     5535.67     89.19 o 
   5   3   2     3331.20     3194.57     63.92 o 
   6   3   2      117.19      103.00     22.08 o 
   7   3   2      303.94      300.73     33.48 o 
   8   3   2     1049.71     1132.72     64.81 o 
   9   3   2     2086.49     2122.39     98.24 o 
  10   3   2      404.97      407.69     40.01 o 
  11   3   2     3055.22     2931.64    113.74 o 
  12   3   2      253.73      388.37     70.99 o 
  13   3   2      167.52      192.87     54.58 o 
  14   3   2      116.75      207.66     64.45 o 
  15   3   2      558.23      633.27    107.21 o 
 -13   4   2      275.57      221.90     61.62 o 
 -12   4   2     2918.18     3081.37    125.97 o 
 -11   4   2     2935.72     3216.18    359.60 o 
 -10   4   2       30.66       -2.64     31.85 o 
  -9   4   2     2345.09     2473.82    122.73 o 
  -8   4   2     1756.32     1721.98     77.73 o 
  -7   4   2     1418.11     1319.79     78.36 o 
  -6   4   2     2320.24     2687.38    172.41 o 
  -5   4   2     2830.84     3009.31    155.94 o 
  -4   4   2     8541.06     8252.80    169.69 o 
  -3   4   2    10091.33     9881.33    228.13 o 
  -2   4   2     3562.09     3450.58     76.63 o 
  -1   4   2     9414.16     9434.00    159.92 o 
   0   4   2     9472.56     9470.02    136.48 o 
   1   4   2      743.27      844.91     59.43 o 
   2   4   2      882.78      880.69     31.31 o 
   3   4   2     2729.26     2460.46    108.25 o 
   4   4   2     8493.67     8436.35    120.09 o 
   5   4   2     5679.43     5469.65     85.90 o 
   6   4   2      535.03      585.99     26.77 o 
   7   4   2     5338.05     5134.84    122.62 o 
   8   4   2     8083.73     7983.60    142.81 o 
   9   4   2      192.00      240.67     47.28 o 
  10   4   2       27.14       55.11     29.88 o 
  11   4   2      119.28       79.18     43.51 o 
  12   4   2       89.50      103.06     52.58 o 
  13   4   2      136.23      149.45     46.52 o 
  14   4   2      383.58      423.59     54.72 o 
  15   4   2     1738.15     2086.63    245.77 o 
  16   4   2       64.64       34.21     34.05 o 
 -13   5   2       32.81       39.80     45.63 o 
 -12   5   2       38.36      -61.56     61.56 o 
 -11   5   2      983.11      973.19     70.22 o 
 -10   5   2     2304.45     2536.84    149.07 o 
  -9   5   2     9457.48     9812.60    232.41 o 
  -8   5   2     3501.73     3301.93    229.35 o 
  -7   5   2       43.62       78.50     47.21 o 
  -6   5   2     2074.04     2716.17    342.81 o 
  -5   5   2     2149.38     1904.40    140.57 o 
  -4   5   2     1524.10     1600.98    121.53 o 
  -3   5   2     2844.59     3472.30    344.19 o 
  -2   5   2     6952.65     6718.23    135.27 o 
  -1   5   2    36222.35    38746.11    368.97 o 
   0   5   2     6016.62     5979.97    117.00 o 
   1   5   2     7241.94     7712.08    187.14 o 
   2   5   2     7641.09     7099.76    111.42 o 
   3   5   2     1046.01     1121.64     61.56 o 
   4   5   2     1385.79     1363.63     46.87 o 
   5   5   2      397.80      364.66     42.06 o 
   6   5   2    10468.61    10810.13    207.46 o 
   7   5   2     9674.15     9644.50    167.14 o 
   8   5   2     5258.59     4969.39    102.20 o 
   9   5   2      441.81      526.30     40.19 o 
  10   5   2     5295.41     5615.76    170.00 o 
  11   5   2     2296.22     2088.26     65.52 o 
  12   5   2       61.47       35.06     22.50 o 
  13   5   2       68.23      129.64    105.23 o 
  14   5   2       23.11       10.15     50.18 o 
  15   5   2      443.58      568.53    131.31 o 
  16   5   2      100.89      231.18    144.24 o 
 -12   6   2      119.74      232.54    107.25 o 
 -11   6   2     1142.52     1481.22    128.71 o 
 -10   6   2      216.68      139.99     73.13 o 
  -9   6   2      168.66       41.57     34.26 o 
  -8   6   2     1095.64     1112.92    126.10 o 
  -7   6   2     4043.77     4248.30    131.74 o 
  -6   6   2     6296.13     6557.24    164.36 o 
  -5   6   2     3990.89     4648.15    827.99 o 
  -4   6   2      497.27      474.17     84.90 o 
  -3   6   2    12959.68    13967.55    409.38 o 
  -2   6   2     1417.15     1249.08    219.46 o 
  -1   6   2     1450.01     1531.98    173.25 o 
   0   6   2      880.94      706.00     61.06 o 
   1   6   2    13082.25    13196.87    167.85 o 
   2   6   2    25636.24    27472.57    380.23 o 
   3   6   2      988.21     1034.06     65.68 o 
   4   6   2     5880.62     5497.63    107.10 o 
   5   6   2     7945.04     8176.89    202.15 o 
   6   6   2      325.21      308.96     42.01 o 
   7   6   2      384.03      383.93     39.78 o 
   8   6   2      514.13      519.59     29.75 o 
   9   6   2      300.76      361.09     52.33 o 
  10   6   2     9473.01    10279.05    509.35 o 
  11   6   2      195.86      185.73     34.33 o 
  12   6   2      242.35      282.65     73.38 o 
  13   6   2      717.06      688.26     63.47 o 
  14   6   2      177.51      109.50     78.70 o 
  15   6   2      208.50      172.71    126.40 o 
 -11   7   2      523.33      582.67     96.11 o 
 -10   7   2     1186.24     1169.03     77.71 o 
  -9   7   2      181.03      187.35     62.65 o 
  -8   7   2      602.89      754.06     64.11 o 
  -7   7   2      162.41       94.33     46.22 o 
  -6   7   2      179.64       44.85     56.78 o 
  -5   7   2     2645.28     2726.00    142.11 o 
  -4   7   2     7715.58     7959.66    220.73 o 
  -3   7   2     7528.36     7348.65    186.85 o 
  -2   7   2      107.74       50.09     52.23 o 
  -1   7   2     2459.11     1884.28    450.24 o 
   0   7   2     7397.91     7085.18    182.11 o 
   1   7   2     3413.20     3431.61    142.11 o 
   2   7   2     1424.10     1489.19     98.12 o 
   3   7   2     1300.16     1381.10     85.06 o 
   4   7   2     7150.70     6850.81    145.56 o 
   5   7   2     4479.05     4454.60    141.14 o 
   6   7   2       25.59       69.24     48.20 o 
   7   7   2     1083.04     1127.87    103.34 o 
   8   7   2     2103.11     2236.64    128.28 o 
   9   7   2     1334.91     1316.40     82.12 o 
  10   7   2       83.75       50.49     95.10 o 
  11   7   2      336.99      383.57     54.44 o 
  12   7   2     3021.10     2871.50    120.66 o 
  13   7   2     1980.94     1892.28    125.65 o 
  14   7   2       68.58       94.78    117.12 o 
  15   7   2      511.11      236.85    111.71 o 
 -11   8   2       15.01       68.71     66.75 o 
 -10   8   2        7.90       60.63     60.60 o 
  -9   8   2      228.47      198.28     56.82 o 
  -8   8   2      842.42      863.89     92.42 o 
  -7   8   2       91.57       62.48     34.39 o 
  -6   8   2      668.92      799.07     74.29 o 
  -5   8   2      517.95      530.52    102.10 o 
  -4   8   2      522.88      504.22    103.28 o 
  -3   8   2      267.52      213.61     97.30 o 
  -2   8   2       33.04      130.81     60.82 o 
  -1   8   2    14265.48    14384.25    347.62 o 
   0   8   2     6241.23     6415.90    152.72 o 
   1   8   2     6325.93     5634.46    698.89 o 
   2   8   2      312.17      359.04    140.05 o 
   3   8   2     6423.44     6676.44    192.56 o 
   4   8   2     4838.80     4904.91    177.44 o 
   5   8   2     1507.34     1520.57     59.27 o 
   6   8   2     3592.79     3652.43    137.92 o 
   7   8   2     5419.41     5668.72    162.52 o 
   8   8   2     2989.01     3144.01    163.89 o 
   9   8   2      113.31      109.12     75.78 o 
  10   8   2      462.57      485.16     32.08 o 
  11   8   2     1083.51     1333.71    650.60 o 
  12   8   2       45.96       48.27     25.06 o 
  13   8   2      278.09      283.43    167.75 o 
  14   8   2      182.88      318.03    158.29 o 
  15   8   2      685.48      804.97    206.58 o 
 -10   9   2      226.14      368.42     58.33 o 
  -9   9   2      613.13      540.85     85.80 o 
  -8   9   2      158.01      207.34     71.93 o 
  -7   9   2        7.23       25.24     47.92 o 
  -6   9   2     1015.63     1022.93     82.43 o 
  -5   9   2      719.40      772.34    119.47 o 
  -4   9   2      137.07      124.93     72.30 o 
  -3   9   2     4599.48     4626.24    233.07 o 
  -2   9   2     1031.43      944.42    173.04 o 
  -1   9   2     1773.47     1709.73    106.46 o 
   0   9   2      280.85      214.64     92.43 o 
   1   9   2     3362.11     3205.92    196.90 o 
   2   9   2     2158.69     2464.93    138.49 o 
   3   9   2     2364.37     2230.60    146.04 o 
   4   9   2       65.81       98.71     61.30 o 
   5   9   2     3817.22     3824.38    118.54 o 
   6   9   2     3961.68     3877.00    157.96 o 
   7   9   2     2003.36     1817.79    109.13 o 
   8   9   2       81.79       76.13     91.98 o 
   9   9   2       12.56       58.06     56.31 o 
  10   9   2     1408.59     1426.68    133.60 o 
  11   9   2      412.80      470.78    182.12 o 
  12   9   2       32.99       75.24     56.94 o 
  13   9   2      106.21      106.04    114.69 o 
  14   9   2       15.46      -28.38    108.56 o 
  15   9   2        1.42      121.80    160.27 o 
  -9  10   2      478.88      480.10     97.58 o 
  -8  10   2      301.07      425.02     75.61 o 
  -7  10   2     1825.21     1915.30    149.15 o 
  -6  10   2      193.15      148.40     51.52 o 
  -5  10   2       91.68       17.86     53.61 o 
  -4  10   2       90.10       59.09     62.72 o 
  -3  10   2     2397.54     2266.07    130.33 o 
  -2  10   2     1844.15     1887.87    152.21 o 
  -1  10   2     1162.22     1201.41    131.97 o 
   0  10   2     4345.29     4291.59    157.57 o 
   1  10   2     1573.38     1481.24    120.78 o 
   2  10   2      106.52      115.05     44.14 o 
   3  10   2      403.06      492.27     97.65 o 
   4  10   2      364.07      355.99     78.43 o 
   5  10   2    14326.67    15190.65    469.04 o 
   6  10   2    14363.50    14467.97    495.88 o 
   7  10   2       85.78      153.54     60.87 o 
   8  10   2     7682.24     7897.72    193.84 o 
   9  10   2     7306.08     7829.47    243.84 o 
  10  10   2       85.99       62.09     52.49 o 
  11  10   2       25.72       -6.44     54.83 o 
  12  10   2       86.65       96.33     51.26 o 
  13  10   2     1722.41     1514.41    197.75 o 
  14  10   2      504.16      325.95    155.41 o 
  -8  11   2      192.05      188.04     62.23 o 
  -7  11   2     1746.79     1681.03     93.23 o 
  -6  11   2      362.67      317.01     68.85 o 
  -5  11   2      483.70      535.23     75.92 o 
  -4  11   2      734.52      866.80     86.90 o 
  -3  11   2      492.23      458.26    118.83 o 
  -2  11   2      582.17      623.12     85.36 o 
  -1  11   2       76.10      -13.46     61.16 o 
   0  11   2      642.78      609.68     95.71 o 
   1  11   2     2491.81     2661.90    247.89 o 
   2  11   2      477.63      577.38     97.46 o 
   3  11   2      426.00      375.10     97.26 o 
   4  11   2     1904.14     2195.01    124.71 o 
   5  11   2     1049.66      766.44    187.50 o 
   6  11   2      172.77      195.95     41.64 o 
   7  11   2      619.69      793.84    150.13 o 
   8  11   2      918.80     1010.25    111.66 o 
   9  11   2      786.91      820.21    115.07 o 
  10  11   2        1.74       57.23     51.31 o 
  11  11   2      943.62     1100.89    162.80 o 
  12  11   2     1536.95     1785.36    123.42 o 
  13  11   2      100.98      253.08     80.32 o 
  14  11   2        6.06       74.42    105.41 o 
  -6  12   2     1719.37     1879.46     99.45 o 
  -5  12   2     5430.70     5226.20    344.13 o 
  -4  12   2     1245.94     1164.78     99.32 o 
  -3  12   2      692.58      805.57     96.47 o 
  -2  12   2     2147.90     2063.27    138.34 o 
  -1  12   2      943.00      870.26    139.94 o 
   0  12   2      463.95      568.27    127.98 o 
   1  12   2     1139.75     1232.02    100.93 o 
   2  12   2      845.83      756.60    106.57 o 
   3  12   2     3108.91     3137.78    166.13 o 
   4  12   2      317.93      240.23     91.04 o 
   5  12   2     1001.36      918.29    116.67 o 
   6  12   2     3735.10     3993.46    179.92 o 
   7  12   2      831.73      814.61    154.52 o 
   8  12   2      423.12      483.66     97.57 o 
   9  12   2      529.73      612.08    111.46 o 
  10  12   2     1108.57     1248.65    136.60 o 
  11  12   2     1393.61     1504.92    120.76 o 
  12  12   2      704.66      407.15     99.81 o 
  13  12   2      316.49      440.72    289.15 o 
  -5  13   2      280.23      320.06     61.16 o 
  -4  13   2       31.18       58.01     40.18 o 
  -3  13   2      504.85      537.81     73.67 o 
  -2  13   2     1435.62     1411.65    201.22 o 
  -1  13   2     4619.00     5010.04    413.57 o 
   0  13   2      272.25      249.76     75.37 o 
   1  13   2     1832.30     1911.92    212.71 o 
   2  13   2      217.30      191.52     74.69 o 
   3  13   2       51.38      125.53     76.88 o 
   4  13   2       81.34       78.17    110.68 o 
   5  13   2      979.11      931.15    156.67 o 
   6  13   2      885.14     1116.74    167.90 o 
   7  13   2     1721.31     1668.72    175.93 o 
   8  13   2       21.56       82.65     59.01 o 
   9  13   2      228.80      357.67    110.00 o 
  10  13   2      238.84      135.86    115.23 o 
  11  13   2       99.11       99.33     57.16 o 
  12  13   2       30.59       14.02     56.58 o 
  -3  14   2        2.56       65.90     43.65 o 
  -2  14   2        0.86      103.04     76.49 o 
  -1  14   2       62.65       50.07     39.40 o 
   0  14   2      490.31      451.95     67.37 o 
   1  14   2     3251.89     3284.06    136.90 o 
   2  14   2      977.47      836.86    137.48 o 
   3  14   2      129.56      129.49     62.45 o 
   4  14   2      228.56      239.57     85.41 o 
   5  14   2      382.12      441.09    106.86 o 
   6  14   2       13.38       71.03     56.67 o 
   7  14   2       73.05        7.86     44.99 o 
   8  14   2       95.93       73.70     99.10 o 
   9  14   2      206.37      214.62    130.41 o 
  10  14   2      199.71      108.70     56.34 o 
  11  14   2       49.78       26.43     61.54 o 
  -1  15   2       52.21      104.12     48.73 o 
   0  15   2      575.20      546.65     69.34 o 
   1  15   2      187.33      140.48     40.23 o 
   2  15   2      431.79      370.44     92.07 o 
   3  15   2     1061.91     1090.93    100.46 o 
   4  15   2     1376.06     1351.88    105.35 o 
   5  15   2      622.99      590.84    141.57 o 
   6  15   2       62.89      -25.50    107.21 o 
   7  15   2      644.86      682.81    261.09 o 
   8  15   2      481.66      406.07    108.24 o 
   9  15   2       10.96       47.58     45.61 o 
   4  16   2       23.50        2.52    103.79 o 
   5  16   2      620.94      451.54    154.06 o 
  -9 -15   3     1325.68     1399.20     96.54 o 
  -8 -15   3        8.76        3.97     68.38 o 
  -7 -15   3      526.48      594.42    133.47 o 
  -6 -15   3      490.76      329.55    100.76 o 
  -5 -15   3      414.83      392.23     99.45 o 
  -4 -15   3       22.31      121.34     75.90 o 
  -3 -15   3      188.74       92.30     60.72 o 
  -2 -15   3      863.66      970.97    154.01 o 
  -1 -15   3     1449.42     1886.88    415.73 o 
   0 -15   3      108.11       83.90    134.01 o 
   1 -15   3      259.47      291.89     85.29 o 
 -11 -14   3      604.58      448.27    119.79 o 
 -10 -14   3       44.01      119.29     85.23 o 
  -9 -14   3      102.17       65.13     54.01 o 
  -8 -14   3     1016.85     1137.62    155.93 o 
  -7 -14   3     1150.98     1314.12    185.55 o 
  -6 -14   3     1091.91     1003.92    161.15 o 
  -5 -14   3       39.09       40.15     35.50 o 
  -4 -14   3      347.84      419.59     71.44 o 
  -3 -14   3      199.56      272.31     90.57 o 
  -2 -14   3       45.56       50.42     36.57 o 
  -1 -14   3       27.02       34.85     79.15 o 
   0 -14   3      140.12      116.06     48.77 o 
   1 -14   3     1147.84     1397.10    243.97 o 
   2 -14   3      626.20      891.86    124.07 o 
   3 -14   3      117.54       85.59    107.93 o 
 -12 -13   3      404.75      295.50    124.51 o 
 -11 -13   3     2406.58     2418.72    206.65 o 
 -10 -13   3       10.81      115.46     95.27 o 
  -9 -13   3       22.13      114.42     73.15 o 
  -8 -13   3      206.30      204.29     63.35 o 
  -7 -13   3      318.08      310.84     97.82 o 
  -6 -13   3      280.35      274.31     70.01 o 
  -5 -13   3     1212.09     1175.45    139.18 o 
  -4 -13   3     3884.49     4349.41    753.17 o 
  -3 -13   3     1673.33     1918.50    307.76 o 
  -2 -13   3      100.35       74.74     93.25 o 
  -1 -13   3     2277.90     2918.19    643.89 o 
   0 -13   3     4326.75     4250.39    173.50 o 
   1 -13   3      340.07      319.33     72.88 o 
   2 -13   3        9.86      111.65     57.89 o 
   3 -13   3      630.33      623.10    107.82 o 
   4 -13   3      732.75      798.73    189.15 o 
   5 -13   3      449.04      366.96     82.88 o 
 -13 -12   3      304.19      754.97    264.69 o 
 -12 -12   3       24.42      -44.33     89.10 o 
 -11 -12   3       25.30       -6.99     56.29 o 
 -10 -12   3      351.52      366.55     71.27 o 
  -9 -12   3     1716.37     1885.06    126.65 o 
  -8 -12   3      731.75      905.15    151.13 o 
  -7 -12   3       11.58       12.15     41.59 o 
  -6 -12   3     1106.68      890.30    125.43 o 
  -5 -12   3      613.97      634.74    147.70 o 
  -4 -12   3       32.61       50.58     65.48 o 
  -3 -12   3       80.33       58.50     74.66 o 
  -2 -12   3     1577.91     1538.99    148.22 o 
  -1 -12   3     5438.28     5403.37    251.42 o 
   0 -12   3     4264.95     4413.26    349.51 o 
   1 -12   3      150.53      245.76    148.83 o 
   2 -12   3     1142.71     1355.96    193.47 o 
   3 -12   3      319.91      323.23     89.73 o 
   4 -12   3        7.29      100.62     74.91 o 
   5 -12   3       27.53       25.26     85.86 o 
   6 -12   3      431.48      379.37     93.02 o 
 -14 -11   3      541.76      515.06    330.82 o 
 -13 -11   3      212.12      245.23    144.33 o 
 -12 -11   3      393.59      632.00    231.99 o 
 -11 -11   3     3624.43     3411.36    119.69 o 
 -10 -11   3      544.31      713.39    109.58 o 
  -9 -11   3      306.76      375.54     80.84 o 
  -8 -11   3      145.45      154.57     52.17 o 
  -7 -11   3     1074.18     1190.12     86.94 o 
  -6 -11   3     2395.92     2404.21    158.55 o 
  -5 -11   3     2706.91     3119.80    722.13 o 
  -4 -11   3      970.87     1003.81    202.30 o 
  -3 -11   3     2393.02     2519.44    162.82 o 
  -2 -11   3      297.88      207.98     71.38 o 
  -1 -11   3       31.36       41.92     56.29 o 
   0 -11   3     1552.63     1530.31    159.50 o 
   1 -11   3     3152.08     3219.87    161.61 o 
   2 -11   3     3781.49     3786.40    166.43 o 
   3 -11   3      401.75      355.44    112.98 o 
   4 -11   3     2366.35     2390.07    143.17 o 
   5 -11   3     3926.60     3815.05    194.33 o 
   6 -11   3      226.09      175.86    113.88 o 
   7 -11   3      294.81      322.80     94.24 o 
   8 -11   3      285.97      208.31     84.82 o 
 -14 -10   3      741.67      726.77    136.58 o 
 -13 -10   3        9.40       57.66     63.52 o 
 -12 -10   3      878.90      788.67    343.79 o 
 -11 -10   3     4756.60     4942.63   2151.49 o 
 -10 -10   3      869.71      986.05    117.26 o 
  -9 -10   3        4.76       21.01     65.27 o 
  -8 -10   3      910.84      886.81     91.51 o 
  -7 -10   3      797.86     1012.37    137.63 o 
  -6 -10   3       46.02       64.55     76.67 o 
  -5 -10   3       42.63      130.25     56.65 o 
  -4 -10   3     4871.91     4722.30    172.31 o 
  -3 -10   3     7099.45     7584.91    223.68 o 
  -2 -10   3      477.16      488.76    115.65 o 
  -1 -10   3     1100.48      869.00    148.56 o 
   0 -10   3     1064.51     1045.87    116.99 o 
   1 -10   3      438.59      595.91    111.23 o 
   2 -10   3      276.13      231.36     88.43 o 
   3 -10   3     1985.43     1847.70    192.98 o 
   5 -10   3     3559.99     3513.69    213.97 o 
   6 -10   3        2.02       17.22     55.01 o 
   7 -10   3      697.83      731.93     92.82 o 
   8 -10   3     1542.66     1445.40    141.44 o 
   9 -10   3      236.62      224.45     72.92 o 
 -15  -9   3       91.40      199.10     97.66 o 
 -14  -9   3       78.54      207.75    141.99 o 
 -13  -9   3       71.37       75.68     52.52 o 
 -12  -9   3      134.13       68.47     32.51 o 
 -11  -9   3       77.58       75.13    139.33 o 
 -10  -9   3       19.27       21.06     27.49 o 
  -9  -9   3     3293.60     3338.17    212.30 o 
  -8  -9   3      938.87      968.81     49.89 o 
  -7  -9   3      281.81      259.77     53.24 o 
  -6  -9   3     5787.68     5450.19    357.49 o 
  -5  -9   3      261.88      259.68     52.15 o 
  -4  -9   3      263.33      276.02     85.77 o 
  -3  -9   3     4317.08     4390.83    117.12 o 
  -2  -9   3       96.56      118.86     53.98 o 
  -1  -9   3     4737.93     4612.54    196.40 o 
   0  -9   3     5151.27     5296.91    196.69 o 
   1  -9   3      767.31      832.99    125.50 o 
   2  -9   3      582.98      455.15    178.02 o 
   3  -9   3      991.72     1038.04    347.22 o 
   4  -9   3     1222.47     1268.57    138.07 o 
   5  -9   3       58.16       29.18     38.55 o 
   6  -9   3      437.47      266.67     89.19 o 
   7  -9   3     2113.23     1928.37    136.38 o 
   8  -9   3     1131.61     1210.27    105.95 o 
   9  -9   3       34.77        5.49     52.33 o 
  10  -9   3      666.69      530.51     96.57 o 
 -15  -8   3       58.27       18.47     97.48 o 
 -14  -8   3      707.54      650.60    126.25 o 
 -13  -8   3     1002.57      904.84    172.08 o 
 -12  -8   3      672.58      760.02    161.54 o 
 -11  -8   3      412.05      348.54     46.82 o 
 -10  -8   3      244.08      223.67     85.12 o 
  -9  -8   3      686.62      572.99     70.26 o 
  -8  -8   3        0.58       12.14     19.88 o 
  -7  -8   3      879.40      717.06    103.24 o 
  -6  -8   3     3736.68     3453.82    114.54 o 
  -5  -8   3     5721.07     5612.78    144.56 o 
  -4  -8   3      664.93      649.87     52.64 o 
  -3  -8   3     3390.94     3137.80    122.97 o 
  -2  -8   3     8429.85     8525.37    227.60 o 
  -1  -8   3      936.68      997.75    151.59 o 
   0  -8   3      191.32       99.28     68.56 o 
   1  -8   3       25.79       30.09     65.86 o 
   2  -8   3      174.20      179.93     89.28 o 
   3  -8   3     2183.46     1959.35    112.05 o 
   4  -8   3      301.16      261.88     88.10 o 
   5  -8   3     1181.68     1102.41    125.85 o 
   6  -8   3      841.83      939.15    146.56 o 
   7  -8   3      356.49      316.57     90.61 o 
   8  -8   3      160.71      150.74     95.68 o 
   9  -8   3      165.81      227.97     65.46 o 
  10  -8   3      679.02      805.73     95.41 o 
  11  -8   3      471.16      502.42    120.36 o 
 -15  -7   3       67.64       33.87     36.74 o 
 -14  -7   3      224.56      388.47     53.79 o 
 -13  -7   3      839.32      853.08     53.87 o 
 -12  -7   3       43.68       21.79     30.19 o 
 -11  -7   3     2334.94     2334.79    129.39 o 
 -10  -7   3     3055.20     3005.40     92.04 o 
  -9  -7   3     2084.79     2001.64     58.76 o 
  -8  -7   3      191.90      201.54     27.25 o 
  -7  -7   3      848.62      757.06     34.56 o 
  -6  -7   3      959.77     1210.44     98.86 o 
  -5  -7   3      118.99       99.47     20.86 o 
  -4  -7   3     2334.34     2412.60     80.35 o 
  -3  -7   3     9728.93    10716.38    204.34 o 
  -2  -7   3    13025.53    13012.84    375.50 o 
  -1  -7   3     1151.79     1121.83    157.03 o 
   0  -7   3     2695.37     2464.74    149.01 o 
   1  -7   3       97.08      176.33     51.55 o 
   2  -7   3       53.40       37.99     41.70 o 
   3  -7   3      322.95      256.45     61.97 o 
   4  -7   3      111.71      145.58     66.43 o 
   5  -7   3     2909.52     2837.48    201.20 o 
   6  -7   3     5709.89     5885.37    225.27 o 
   7  -7   3      993.69     1007.02    173.11 o 
   8  -7   3      633.00      409.18     92.59 o 
   9  -7   3     2344.05     2212.59    148.52 o 
  10  -7   3      500.85      623.71    124.69 o 
  11  -7   3      117.74       85.36     50.79 o 
 -15  -6   3     2093.72     2184.02    146.94 o 
 -14  -6   3      725.53      672.87    109.54 o 
 -13  -6   3     1017.15     1018.21     66.83 o 
 -12  -6   3     1930.46     1936.24     77.30 o 
 -11  -6   3      491.39      571.16     92.73 o 
 -10  -6   3      755.04      706.36     66.11 o 
  -9  -6   3     1359.61     1349.29     42.65 o 
  -8  -6   3     1359.06     1255.06     43.08 o 
  -7  -6   3    14820.50    15173.56    192.70 o 
  -6  -6   3     1918.72     1900.56    102.99 o 
  -5  -6   3     1184.99     1198.14     29.10 o 
  -4  -6   3     3859.93     3858.65     69.30 o 
  -3  -6   3      225.03      219.72     24.54 o 
  -2  -6   3      630.52      627.63     38.57 o 
  -1  -6   3     3618.16     4053.77    224.20 o 
   0  -6   3    13140.59    13291.22    235.98 o 
   1  -6   3    13302.87    13999.43    300.85 o 
   2  -6   3     3434.74     3786.70    140.27 o 
   3  -6   3     3619.75     3620.77    162.03 o 
   4  -6   3     5553.18     5934.45    197.48 o 
   5  -6   3      260.94      325.59    136.13 o 
   6  -6   3     4263.33     4319.42    191.85 o 
   7  -6   3       91.44       63.03     47.98 o 
   8  -6   3      388.43      230.11     70.74 o 
   9  -6   3     2221.80     2245.51    130.47 o 
  10  -6   3     1047.85     1015.92    111.62 o 
  11  -6   3      421.69      545.06    127.30 o 
  12  -6   3      310.81      322.17    140.72 o 
 -15  -5   3       27.29       50.32     47.91 o 
 -14  -5   3      233.73       95.40     40.36 o 
 -13  -5   3     2562.55     2745.28    126.90 o 
 -12  -5   3     4233.48     4233.46    176.34 o 
 -11  -5   3      320.57      457.79    131.35 o 
 -10  -5   3       56.45       31.75     10.42 o 
  -9  -5   3     1103.02     1057.61     81.54 o 
  -8  -5   3      339.02      389.91     24.79 o 
  -7  -5   3       71.05       57.49     14.26 o 
  -6  -5   3     3837.51     3789.64     82.50 o 
  -5  -5   3    26090.21    25968.85    360.15 o 
  -4  -5   3    14299.62    13284.53     96.54 o 
  -3  -5   3     9251.44     8430.44    123.32 o 
  -2  -5   3     1063.32     1150.83     33.79 o 
  -1  -5   3     2674.70     2407.26     51.96 o 
   0  -5   3     1096.54     1199.52     35.38 o 
   1  -5   3       45.32       54.91     23.66 o 
   2  -5   3     7467.16     7233.85     95.09 o 
   3  -5   3     7398.80     7758.54    194.46 o 
   4  -5   3    11680.06    12181.59    259.82 o 
   5  -5   3     1163.28     1255.51     83.04 o 
   6  -5   3     5346.71     5552.26    177.52 o 
   7  -5   3      586.33      492.90    115.83 o 
   8  -5   3      404.71      460.53    101.77 o 
   9  -5   3      829.40      690.73     87.62 o 
  10  -5   3       34.79       27.03     34.30 o 
  11  -5   3      671.47      707.19    190.68 o 
  12  -5   3     1634.88     1755.09    171.00 o 
  13  -5   3      284.47      293.12     79.16 o 
 -15  -4   3        3.96       60.52     63.53 o 
 -14  -4   3      141.32       81.75     59.45 o 
 -13  -4   3      480.85      557.29    183.43 o 
 -12  -4   3      537.69      567.12    122.31 o 
 -11  -4   3     3087.37     3287.41    142.01 o 
 -10  -4   3     5931.70     5978.19    276.18 o 
  -9  -4   3     4433.46     4497.48    186.90 o 
  -8  -4   3      485.16      474.41     24.78 o 
  -7  -4   3     9201.58     9408.31    198.41 o 
  -6  -4   3     1053.03     1092.18     32.11 o 
  -5  -4   3     7286.71     7688.48    103.14 o 
  -4  -4   3      791.75      830.88     26.23 o 
  -3  -4   3     1035.34      915.89     25.75 o 
  -2  -4   3    14708.54    14652.23    134.62 o 
  -1  -4   3    49234.28    51387.02    349.08 o 
   0  -4   3     6963.19     6975.69    104.60 o 
   1  -4   3     2123.16     2262.96     63.36 o 
   2  -4   3      440.70      383.51     49.21 o 
   3  -4   3      194.63      135.23     37.09 o 
   4  -4   3      180.61      207.92     54.84 o 
   5  -4   3     6232.49     5701.62    149.91 o 
   6  -4   3    14298.56    14821.29    308.54 o 
   7  -4   3     4713.22     4920.06    194.43 o 
   8  -4   3       31.69       71.31     87.48 o 
   9  -4   3      965.58      920.53     91.41 o 
  10  -4   3     1090.42     1128.76     96.48 o 
  11  -4   3       11.52       13.75     41.49 o 
  12  -4   3      265.83      142.73     58.35 o 
  13  -4   3      126.88       85.77     63.86 o 
 -15  -3   3      249.45      334.18    104.10 o 
 -14  -3   3      936.94     1015.40     85.86 o 
 -13  -3   3      101.93       69.95    148.34 o 
 -12  -3   3      736.99      813.28    125.50 o 
 -11  -3   3      464.30      578.65     88.16 o 
 -10  -3   3      822.65      757.33     73.76 o 
  -9  -3   3     1384.67     1499.90    153.11 o 
  -8  -3   3      725.81      692.84     67.21 o 
  -7  -3   3    19525.34    20468.83    250.47 o 
  -6  -3   3       25.77       25.91      8.92 o 
  -5  -3   3      556.53      572.08     21.40 o 
  -4  -3   3       65.20       57.63     13.83 o 
  -3  -3   3     1702.49     1628.50     28.04 o 
  -2  -3   3     6716.92     6677.06     79.45 o 
  -1  -3   3      944.11      860.07     29.78 o 
   0  -3   3    17115.39    17760.28    181.86 o 
   1  -3   3    38521.08    40984.08    503.09 o 
   2  -3   3     4757.38     4482.75     91.03 o 
   3  -3   3     4733.76     4746.06     77.35 o 
   4  -3   3     1832.37     1712.60     67.96 o 
   5  -3   3     5914.72     6067.31    135.12 o 
   6  -3   3     1109.75     1042.43     68.01 o 
   7  -3   3      481.67      473.59     52.13 o 
   8  -3   3     1772.70     1636.92    120.00 o 
   9  -3   3     2625.65     2573.96    228.56 o 
  10  -3   3      771.08      618.34    113.16 o 
  11  -3   3      291.63      230.00     72.18 o 
  12  -3   3      315.19      192.65     58.26 o 
  13  -3   3       10.03      136.03     77.79 o 
  14  -3   3      380.69      476.27    114.55 o 
 -15  -2   3      242.75      117.06     72.39 o 
 -14  -2   3      305.82      312.33    119.19 o 
 -13  -2   3      253.72      148.21     59.59 o 
 -12  -2   3     2239.16     2477.97    184.77 o 
 -11  -2   3     3339.65     3518.59    190.64 o 
 -10  -2   3     2964.59     2983.72    160.82 o 
  -9  -2   3       21.50       86.69     76.08 o 
  -8  -2   3     3944.98     3951.37    154.27 o 
  -7  -2   3     4554.71     4288.93    213.07 o 
  -6  -2   3      393.28      486.14     76.83 o 
  -5  -2   3    14744.48    14933.84    139.20 o 
  -4  -2   3     9025.24     9027.53    100.67 o 
  -2  -2   3      302.51      357.16     25.33 o 
  -1  -2   3     5876.46     6340.57     93.14 o 
   0  -2   3    14431.87    15269.01    154.99 o 
   1  -2   3      541.57      599.37     31.69 o 
   2  -2   3     6330.82     6378.72     95.95 o 
   3  -2   3    12732.94    13385.27    421.41 o 
   4  -2   3    12803.60    13168.50    207.93 o 
   5  -2   3    12646.63    12760.39    528.45 o 
   6  -2   3      436.28      414.28     58.54 o 
   7  -2   3     1324.32     1411.62     81.45 o 
   8  -2   3      150.92      221.81     63.97 o 
   9  -2   3       64.69       86.96     48.55 o 
  10  -2   3     2846.05     2522.99    276.09 o 
  11  -2   3      832.47      764.55    115.63 o 
  12  -2   3     3525.45     3768.09    132.77 o 
  13  -2   3       58.61       40.18     63.86 o 
  14  -2   3     1042.96     1127.32    108.23 o 
 -15  -1   3      181.06      251.09    114.78 o 
 -14  -1   3      335.34      312.42    115.45 o 
 -13  -1   3      924.81     1087.19    102.46 o 
 -12  -1   3     2321.23     2332.52    167.80 o 
 -11  -1   3      212.20      348.60    111.92 o 
 -10  -1   3      563.22      624.84     96.58 o 
  -9  -1   3     3490.73     3421.42    130.56 o 
  -8  -1   3     3345.06     3248.55    251.54 o 
  -7  -1   3      718.04      680.59     64.72 o 
  -6  -1   3    14484.12    14949.80    241.41 o 
  -5  -1   3      189.13      146.64     24.42 o 
  -4  -1   3     4016.09     4590.19     89.04 o 
  -3  -1   3     2078.34     1876.72     43.10 o 
  -2  -1   3     1115.16     1109.41     30.49 o 
  -1  -1   3    50738.30    54295.05    429.84 o 
   0  -1   3    12826.34    13306.35    133.92 o 
   1  -1   3      376.39      401.34     34.13 o 
   2  -1   3     6897.55     6927.13    117.35 o 
   3  -1   3    12178.03    12764.61    292.62 o 
   4  -1   3     1559.07     1628.32     50.66 o 
   5  -1   3     1519.06     1515.61     48.50 o 
   6  -1   3     2803.17     2610.25    117.87 o 
   7  -1   3    28662.89    30556.05    475.46 o 
   8  -1   3     7398.36     7404.46    110.31 o 
   9  -1   3      120.03      132.88     63.87 o 
  10  -1   3     2872.00     2770.30    101.01 o 
  11  -1   3     1005.88      900.78    101.71 o 
  12  -1   3       10.94       28.98     28.50 o 
  13  -1   3      101.77      111.17     85.00 o 
  14  -1   3      602.53      769.60    198.43 o 
  15  -1   3     1358.39     1200.47    176.76 o 
 -15   0   3      341.28      199.21    100.86 o 
 -14   0   3      460.85      489.36    109.01 o 
 -13   0   3     1083.99     1106.10    112.43 o 
 -12   0   3      945.13      955.41    194.01 o 
 -11   0   3     1789.92     1908.51    141.96 o 
 -10   0   3       97.81      281.10    122.64 o 
  -9   0   3      774.87      711.28    169.91 o 
  -8   0   3     1157.16     1251.03    147.62 o 
  -7   0   3     1423.91     1554.33    101.08 o 
  -6   0   3    10116.28     9908.27    149.89 o 
  -5   0   3    12921.48    12580.07    176.03 o 
  -4   0   3     2705.73     2743.25     55.40 o 
  -3   0   3    24337.40    25579.89    203.85 o 
  -2   0   3    12190.82    13202.81    137.09 o 
  -1   0   3     3245.32     3063.17     70.29 o 
   0   0   3      121.60      138.76     25.00 o 
   1   0   3    42454.73    44871.83    738.62 o 
   2   0   3    12367.11    12645.06    133.93 o 
   3   0   3      472.08      434.58     50.35 o 
   4   0   3     5451.39     5383.23     97.49 o 
   5   0   3     7840.82     7588.43    126.44 o 
   6   0   3     1362.02     1247.23     36.49 o 
   7   0   3     1918.12     1906.45     83.24 o 
   8   0   3     1806.07     1760.69     51.81 o 
   9   0   3     1327.43     1320.45    161.23 o 
  10   0   3     3907.00     3917.86    270.86 o 
  11   0   3     1220.24     1224.52     81.32 o 
  12   0   3      113.17       71.00     47.84 o 
  13   0   3     2099.92     2209.19    133.00 o 
  14   0   3      679.14      847.39    112.38 o 
  15   0   3       63.34       38.49     56.08 o 
 -14   1   3      570.22      746.81    103.61 o 
 -13   1   3      238.37      263.37     80.28 o 
 -12   1   3      789.80      941.93    154.51 o 
 -11   1   3     6514.17     6529.44    317.85 o 
 -10   1   3     2462.62     2860.13    279.15 o 
  -9   1   3       45.38       20.87     16.61 o 
  -8   1   3      349.99      367.77     25.07 o 
  -7   1   3      314.42      252.09     31.86 o 
  -6   1   3     3572.93     3462.54    179.18 o 
  -5   1   3      552.94      548.86     27.35 o 
  -4   1   3    20939.52    22059.49    132.31 o 
  -3   1   3    50208.18    54327.49    537.68 o 
  -2   1   3      681.17      691.41     34.83 o 
  -1   1   3      995.80      938.82     26.52 o 
   0   1   3     5857.18     6364.21     86.09 o 
   1   1   3     3290.29     3145.06     67.59 o 
   2   1   3      317.86      398.32     39.69 o 
   3   1   3      262.99      359.40    120.01 o 
   4   1   3    29146.86    29723.76    185.59 o 
   5   1   3    19616.96    20792.03    347.85 o 
   6   1   3     6156.77     5626.14    115.09 o 
   7   1   3     6038.28     5979.01    120.40 o 
   8   1   3    10698.17    10351.28    305.03 o 
   9   1   3       49.78       21.27     21.36 o 
  10   1   3      428.35      409.14     61.00 o 
  11   1   3       38.25       21.12     24.48 o 
  12   1   3     4658.99     4650.86    254.64 o 
  13   1   3     2966.40     3302.14    167.45 o 
  14   1   3       35.61       -7.44     49.80 o 
  15   1   3      822.85     1087.80    205.68 o 
 -14   2   3       41.25      110.48     74.63 o 
 -13   2   3       63.89      126.63     88.61 o 
 -12   2   3      153.58      103.81     69.64 o 
 -11   2   3      568.64      295.26    193.16 o 
 -10   2   3       18.06       53.87     69.78 o 
  -9   2   3     1773.68     1671.70     70.76 o 
  -8   2   3      297.48      334.67     33.58 o 
  -7   2   3      600.84      628.58     59.99 o 
  -6   2   3      267.54      173.39     62.68 o 
  -5   2   3      455.38      340.92    182.48 o 
  -4   2   3     5789.76     5887.29    158.41 o 
  -3   2   3    17502.98    17900.69    267.79 o 
  -2   2   3     3884.40     3910.18     65.85 o 
  -1   2   3    11141.40    10673.60    120.60 o 
   0   2   3    12366.16    12817.08    122.38 o 
   1   2   3     5354.97     5265.26    161.27 o 
   2   2   3      171.53      233.88     42.32 o 
   3   2   3     6387.36     6652.06    116.32 o 
   4   2   3       38.50       50.29     22.23 o 
   5   2   3     1797.40     1772.98     59.37 o 
   6   2   3      465.16      590.11     51.91 o 
   7   2   3     2086.39     1898.17     72.61 o 
   8   2   3     1236.63     1214.69     55.44 o 
   9   2   3      178.83      113.34     48.50 o 
  10   2   3     1465.81     1501.65     58.44 o 
  11   2   3      535.79      573.43     57.93 o 
  12   2   3      179.32      129.70     35.80 o 
  13   2   3      425.86      505.11     80.24 o 
  14   2   3      268.97      232.74     77.29 o 
  15   2   3      162.60      268.69    177.57 o 
 -14   3   3      633.31      701.56     95.97 o 
 -13   3   3     1516.04     1602.29    182.08 o 
 -12   3   3     1646.07     1785.85    169.65 o 
 -11   3   3      213.38      174.45     82.23 o 
 -10   3   3      118.20       33.03     80.54 o 
  -9   3   3      242.91      136.33     52.96 o 
  -8   3   3      513.08      460.00     57.63 o 
  -7   3   3     1192.67     1230.64     71.09 o 
  -6   3   3     3269.98     3225.06     78.93 o 
  -5   3   3    14870.12    16471.77    238.41 o 
  -4   3   3     3096.23     2784.29     67.42 o 
  -3   3   3     1681.17     1650.03     48.05 o 
  -2   3   3     2290.02     2344.51    120.76 o 
  -1   3   3    12342.93    12977.76    159.66 o 
   0   3   3     3748.97     3555.99     52.47 o 
   1   3   3     2474.72     2393.19     59.63 o 
   2   3   3     1967.18     1828.99     43.00 o 
   3   3   3     7937.12     7463.21     94.88 o 
   4   3   3     1782.93     1745.00     51.94 o 
   5   3   3      370.52      421.55     43.33 o 
   6   3   3     1223.01     1398.11     81.35 o 
   7   3   3     2950.57     2915.46     86.17 o 
   8   3   3        9.64       21.96     32.76 o 
   9   3   3     2080.88     2108.99    104.65 o 
  10   3   3     2947.44     3026.52    139.18 o 
  11   3   3      409.42      430.61     53.36 o 
  12   3   3     1115.11     1062.20     54.84 o 
  13   3   3      502.16      584.28     73.42 o 
  14   3   3      384.40      462.86     68.51 o 
  15   3   3      102.05       30.76     42.30 o 
 -13   4   3      343.83      348.05    182.66 o 
 -12   4   3        5.10       56.31     62.58 o 
 -11   4   3     1228.20     1073.57     95.80 o 
 -10   4   3     8916.29     9490.08    398.35 o 
  -9   4   3     4512.16     4579.00    147.29 o 
  -8   4   3      303.28      275.67     35.55 o 
  -7   4   3        7.32       62.37     21.00 o 
  -6   4   3      676.58      672.34     66.37 o 
  -5   4   3      726.59      278.56     80.69 o 
  -4   4   3       61.49       93.20     16.01 o 
  -3   4   3     2652.76     2287.93     73.47 o 
  -2   4   3    15449.74    15489.31    156.93 o 
  -1   4   3    15255.52    15523.83    163.92 o 
   0   4   3     4480.97     4498.61     78.23 o 
   1   4   3     3900.78     4378.29     96.80 o 
   2   4   3        3.98      -11.09     12.17 o 
   3   4   3     1470.57     1250.37     45.49 o 
   4   4   3     2439.36     2387.59     79.46 o 
   5   4   3    17758.08    17581.87    196.22 o 
   6   4   3    12615.84    12417.98    142.64 o 
   7   4   3     3775.98     3424.87    100.59 o 
   8   4   3      482.30      494.57     41.21 o 
   9   4   3     2042.82     2110.63     96.04 o 
  10   4   3     2378.86     2206.31     93.64 o 
  11   4   3       10.48       28.53     27.26 o 
  12   4   3      292.72      271.71     62.52 o 
  13   4   3       95.53      149.31     44.08 o 
  14   4   3      569.34      545.93    140.95 o 
  15   4   3       70.09       70.63     38.06 o 
 -13   5   3      325.62      225.69    112.80 o 
 -12   5   3      399.99      497.58     97.49 o 
 -11   5   3      490.34      456.04     95.48 o 
 -10   5   3      873.95      728.16    127.39 o 
  -9   5   3      641.45      692.58     80.86 o 
  -8   5   3     1229.68     1221.07     93.66 o 
  -7   5   3     6347.93     6689.52    213.57 o 
  -6   5   3     4115.03     4427.64    123.00 o 
  -5   5   3      459.74      372.06     60.47 o 
  -4   5   3     3771.65     3540.68    102.87 o 
  -3   5   3      947.15      921.82     83.11 o 
  -2   5   3     2371.86     2118.15     85.58 o 
  -1   5   3     4878.19     4641.82     76.17 o 
   0   5   3     2396.31     2356.53    106.82 o 
   1   5   3    28871.18    30113.03    329.60 o 
   2   5   3    10594.31    11368.64    163.00 o 
   3   5   3     4684.07     4620.53     51.15 o 
   4   5   3     5119.62     5196.10    105.90 o 
   5   5   3     3210.79     3260.30    162.16 o 
   6   5   3     5667.19     5564.39    189.93 o 
   7   5   3      661.31      720.56     37.75 o 
   8   5   3     2467.84     2283.44    117.91 o 
   9   5   3     5813.88     5582.41    119.76 o 
  10   5   3     4051.35     4064.02    133.74 o 
  11   5   3      489.55      574.31     54.32 o 
  12   5   3      564.12      572.04     40.75 o 
  13   5   3      104.29       74.87     76.58 o 
  14   5   3      202.63      175.93     65.95 o 
  15   5   3      447.29      359.38     55.00 o 
 -12   6   3     1123.20     1226.59    115.28 o 
 -11   6   3      541.52      465.38     85.61 o 
 -10   6   3        7.35       25.11     75.03 o 
  -9   6   3     1504.98     1445.82     93.41 o 
  -8   6   3       63.41       69.69     52.08 o 
  -7   6   3      472.79      331.12     70.10 o 
  -6   6   3     4553.76     4651.81    149.86 o 
  -5   6   3    14317.16    14996.16    300.97 o 
  -4   6   3    13526.36    13842.74    241.88 o 
  -3   6   3     2412.90     2130.59    129.26 o 
  -2   6   3     3351.12     3162.69    110.39 o 
  -1   6   3     5054.31     4594.67    121.98 o 
   0   6   3      436.49      470.40     85.34 o 
   1   6   3      556.31      385.94    119.19 o 
   2   6   3     1747.56     1587.77     71.05 o 
   3   6   3    17254.24    17260.54    334.31 o 
   4   6   3    16831.33    14794.22   1449.67 o 
   5   6   3      633.47      609.96     61.90 o 
   6   6   3     1173.80     1114.99     96.77 o 
   7   6   3     1241.85     1302.56     92.11 o 
   8   6   3        5.27       35.12     15.30 o 
   9   6   3      347.98      342.68     92.02 o 
  10   6   3     3303.62     3453.63    136.93 o 
  11   6   3     5537.77     5400.74    156.63 o 
  12   6   3     2768.23     2369.63    255.01 o 
  13   6   3      325.75      209.41     71.33 o 
  14   6   3     1056.60     1213.63    168.20 o 
  15   6   3     1213.42     1546.61    191.81 o 
 -11   7   3      199.25      171.02     72.80 o 
 -10   7   3      973.60     1139.85     90.18 o 
  -9   7   3     2991.76     3032.74    118.73 o 
  -8   7   3       22.29      -38.17     38.17 o 
  -7   7   3     1607.05     1713.14     89.95 o 
  -6   7   3       52.19       88.90     53.30 o 
  -5   7   3     2005.80     2067.27    117.04 o 
  -4   7   3     1548.31     1731.24     90.94 o 
  -3   7   3      450.07      315.82     57.76 o 
  -2   7   3    14005.34    14457.88    244.22 o 
  -1   7   3    31119.27    33948.75    330.55 o 
   0   7   3     1694.08     1743.31    103.36 o 
   1   7   3      856.08      875.73     57.94 o 
   2   7   3     3936.57     4168.84    121.30 o 
   3   7   3      422.43      404.70     52.85 o 
   4   7   3      879.28      966.07     86.79 o 
   5   7   3     6104.26     6459.92    183.38 o 
   6   7   3    17260.98    17949.49    402.88 o 
   7   7   3     3848.48     3823.52    201.81 o 
   8   7   3      376.75      307.68    132.21 o 
   9   7   3      184.96      183.35     34.77 o 
  10   7   3      602.89      651.29    246.11 o 
  11   7   3      632.71      570.20     52.72 o 
  12   7   3       34.16       24.48     33.84 o 
  13   7   3     1246.77     1163.19     75.99 o 
  14   7   3     1424.34     1538.96    189.55 o 
  15   7   3     1314.88     1210.39    171.81 o 
 -10   8   3      176.62      122.76     37.50 o 
  -9   8   3      165.55      190.63     47.69 o 
  -8   8   3       11.41       75.25     51.37 o 
  -7   8   3     2019.81     2132.51     90.33 o 
  -6   8   3      662.38      743.64     90.98 o 
  -5   8   3       81.95      109.51     63.51 o 
  -4   8   3      221.02      290.73     64.10 o 
  -3   8   3     2155.04     2289.97     97.48 o 
  -2   8   3     2450.29     2535.80    115.53 o 
  -1   8   3     1145.67     1356.39    140.69 o 
   0   8   3     4518.40     4323.72    153.74 o 
   1   8   3    13350.39    13147.20    466.63 o 
   2   8   3     1242.40     1159.25     76.28 o 
   3   8   3        2.44       25.91     60.79 o 
   4   8   3     4594.71     4131.42    117.16 o 
   5   8   3     1165.32     1387.05    161.31 o 
   6   8   3        5.54       49.20     55.41 o 
   7   8   3       78.12       77.49     45.55 o 
   8   8   3      880.81      952.22    147.70 o 
   9   8   3     1227.50     1280.79    134.52 o 
  10   8   3     5006.37     5109.08    212.20 o 
  11   8   3        7.59       -3.68     90.00 o 
  12   8   3       70.03      129.93     58.72 o 
  13   8   3       50.30       27.55     53.65 o 
  14   8   3       56.83       13.15    105.23 o 
  15   8   3       17.17      -18.02     73.52 o 
 -10   9   3      387.96      380.77     62.06 o 
  -9   9   3        3.90       34.66     40.68 o 
  -8   9   3      420.18      517.49     93.86 o 
  -7   9   3      157.97       71.58     56.24 o 
  -6   9   3      131.33      106.34     64.47 o 
  -5   9   3     1601.00     1769.14    117.19 o 
  -4   9   3      603.58      647.19     90.89 o 
  -3   9   3     3168.85     3295.86    149.13 o 
  -2   9   3      416.69      523.28     80.27 o 
  -1   9   3      432.74      344.61    109.41 o 
   0   9   3      173.99      162.92     68.07 o 
   1   9   3       84.49       86.03     40.28 o 
   2   9   3     2997.55     2727.37    139.53 o 
   3   9   3     5170.85     5175.19    193.98 o 
   4   9   3     7967.58     7935.87    165.17 o 
   5   9   3     3507.51     3446.61    117.05 o 
   6   9   3      100.54      129.66     83.58 o 
   7   9   3     3052.94     3029.41    204.06 o 
   8   9   3      849.75      922.13    112.89 o 
   9   9   3       15.57       41.93     68.92 o 
  10   9   3      223.52      217.21     83.93 o 
  11   9   3     2081.30     1932.90    119.54 o 
  12   9   3     3281.41     3172.51    237.57 o 
  13   9   3       53.00       96.70     55.91 o 
  14   9   3      266.99      154.78    118.38 o 
  15   9   3      149.47      201.81    119.73 o 
  -9  10   3      583.49      552.35     95.15 o 
  -8  10   3     1680.46     1752.58    109.52 o 
  -7  10   3       62.58       24.76     48.84 o 
  -6  10   3      697.81      715.81     80.86 o 
  -5  10   3      121.87       61.04     54.14 o 
  -4  10   3      350.13      401.16     78.95 o 
  -3  10   3     2161.67     2138.75    115.04 o 
  -2  10   3     2167.34     2115.63     87.05 o 
  -1  10   3    13095.86    13009.65    367.64 o 
   0  10   3     3953.19     4082.69    165.60 o 
   1  10   3     1070.46     1176.74    213.97 o 
   2  10   3      401.26      386.66     54.01 o 
   3  10   3     1462.14     1476.24     68.29 o 
   4  10   3      981.51      858.06     75.30 o 
   5  10   3      583.26      526.74     40.86 o 
   6  10   3      858.14      961.37    176.69 o 
   7  10   3     5660.49     5872.26    265.82 o 
   8  10   3     4225.35     4127.74    164.82 o 
   9  10   3     1421.16     1600.36    164.06 o 
  10  10   3     1554.49     1513.51    122.76 o 
  11  10   3     1573.51     1639.01    212.35 o 
  12  10   3       14.63       65.72     63.24 o 
  13  10   3      295.57      218.93     72.10 o 
  14  10   3       87.42       56.58     99.73 o 
  -7  11   3      456.01      469.24     72.25 o 
  -6  11   3     2367.26     2522.33    138.07 o 
  -5  11   3     1198.72     1349.59     95.83 o 
  -4  11   3       18.76      -14.35     48.25 o 
  -3  11   3     1018.81     1013.29     79.49 o 
  -2  11   3      226.99      303.46     56.77 o 
  -1  11   3       84.97       14.83     36.33 o 
   0  11   3      374.79      292.47     65.88 o 
   1  11   3      408.95      390.79     63.97 o 
   2  11   3      486.80      508.65     51.14 o 
   3  11   3     1125.79     1044.47     80.94 o 
   4  11   3       57.52       73.08     27.26 o 
   5  11   3      643.14      606.65     44.33 o 
   6  11   3      360.87      419.40    213.70 o 
   7  11   3      913.80      992.63    131.69 o 
   8  11   3        3.86        6.77     61.37 o 
   9  11   3      138.67      104.88     67.74 o 
  10  11   3     1553.24     1604.89    258.93 o 
  11  11   3       10.54        3.73     54.20 o 
  12  11   3       75.63       79.61     55.41 o 
  13  11   3      366.61      492.19    110.86 o 
  14  11   3       98.82      181.63    111.17 o 
  -6  12   3     1147.29     1265.89     90.82 o 
  -5  12   3      253.34      156.48     63.83 o 
  -4  12   3     2404.19     2438.74    178.17 o 
  -3  12   3     5180.18     5584.57    169.19 o 
  -2  12   3     2934.69     3159.28    201.44 o 
  -1  12   3       16.87       43.62     41.88 o 
   0  12   3     1602.43     1640.63     94.03 o 
   1  12   3      413.02      125.69     74.51 o 
   2  12   3     1770.89     1718.95     68.00 o 
   3  12   3      110.64      178.03     44.55 o 
   4  12   3     1761.12     1639.22     94.26 o 
   5  12   3     6431.09     5934.16    227.40 o 
   6  12   3     3228.45     3298.61    243.74 o 
   7  12   3      350.25      299.11     91.96 o 
   8  12   3     1169.60     1408.86    136.61 o 
   9  12   3      250.57      294.55     85.78 o 
  10  12   3       53.06      254.06    104.95 o 
  11  12   3       13.30       49.80     49.61 o 
  12  12   3     1022.36     1036.08     94.54 o 
  13  12   3     1384.72     1360.54    153.61 o 
  -5  13   3      175.18       72.67     57.15 o 
  -4  13   3      639.21      703.20     86.67 o 
  -3  13   3       71.59       81.26     59.09 o 
  -2  13   3       28.63       24.31    119.01 o 
  -1  13   3     1203.56     1245.63     93.50 o 
   0  13   3     1203.79     1343.43     75.17 o 
   1  13   3     2222.90     2149.01    111.66 o 
   2  13   3       40.80      -10.94     34.69 o 
   3  13   3       64.59       87.58     46.30 o 
   4  13   3       43.11       78.36     31.62 o 
   5  13   3      670.15      688.34    115.25 o 
   6  13   3       19.54       52.28     45.16 o 
   7  13   3      434.30      484.95    131.31 o 
   8  13   3      635.64      793.80    154.01 o 
   9  13   3       49.69       89.05     50.77 o 
  10  13   3      295.32      337.67    115.77 o 
  11  13   3       34.17       23.73     66.04 o 
  12  13   3      225.44      291.93     85.78 o 
  -3  14   3       26.39       67.09     47.11 o 
  -2  14   3      406.39      428.20     97.27 o 
  -1  14   3      228.08      132.33     49.48 o 
   0  14   3       94.30       45.66     36.81 o 
   1  14   3       35.26       48.54     33.85 o 
   2  14   3     1084.37     1205.17     99.30 o 
   3  14   3     2124.08     2180.42    193.87 o 
   4  14   3      462.04      462.08    132.53 o 
   5  14   3       47.38       38.23     43.07 o 
   6  14   3      117.16      147.26     73.68 o 
   7  14   3      104.94       96.86    109.51 o 
   8  14   3       49.82       31.45     42.93 o 
   9  14   3       66.74       35.27     65.96 o 
  10  14   3      487.26      556.23    145.05 o 
  11  14   3      239.75      329.24     88.74 o 
  -1  15   3     1869.95     1882.54    108.45 o 
   0  15   3      842.78      937.97    180.08 o 
   1  15   3       82.41       56.04     35.84 o 
   2  15   3       25.64       -5.89     57.33 o 
   3  15   3       52.50       85.63     48.09 o 
   4  15   3      732.78      669.27     92.14 o 
   5  15   3     1612.85     1773.98    220.77 o 
   6  15   3     1755.03     2089.66    195.41 o 
   7  15   3      889.09      853.94    130.93 o 
   8  15   3       16.44       48.88     61.93 o 
   9  15   3       91.23      207.39    167.84 o 
  -8 -15   4     1311.38     1216.06    153.94 o 
  -7 -15   4      188.27      249.32     77.13 o 
  -6 -15   4      100.15       70.76     40.99 o 
  -5 -15   4      414.52      529.46    201.94 o 
  -4 -15   4      470.81      325.00     74.46 o 
  -3 -15   4      889.66     1089.68     94.35 o 
  -2 -15   4        3.79       25.45    245.77 o 
  -1 -15   4      455.56      478.78     98.21 o 
   0 -15   4     1664.02     1798.75    410.60 o 
 -10 -14   4        1.97       23.21     36.08 o 
  -9 -14   4       54.55       78.61     42.28 o 
  -8 -14   4       63.70      -12.65     37.04 o 
  -7 -14   4      431.89      408.43     69.99 o 
  -6 -14   4     2175.07     2106.96    181.67 o 
  -5 -14   4     4611.46     4597.73    132.52 o 
  -4 -14   4      439.80      333.53     63.96 o 
  -3 -14   4      135.74      161.05     77.86 o 
  -2 -14   4       27.14      108.27    135.77 o 
  -1 -14   4        5.91       75.52    174.19 o 
   0 -14   4       75.40       51.32     44.80 o 
   1 -14   4        1.07       80.98     65.09 o 
   2 -14   4     1155.93     1030.99    139.50 o 
   3 -14   4     1008.54     1241.19    158.65 o 
 -12 -13   4      122.71      168.02     70.90 o 
 -11 -13   4      209.45      129.08     74.78 o 
 -10 -13   4     1499.17     1478.04    103.75 o 
  -9 -13   4      580.73      621.29     92.93 o 
  -8 -13   4      237.31      242.87     80.45 o 
  -7 -13   4       37.75       97.17     33.04 o 
  -6 -13   4       99.18      104.93     63.61 o 
  -5 -13   4       97.75      160.03    151.67 o 
  -4 -13   4      148.94      236.75     83.09 o 
  -3 -13   4     1904.56     2069.19    150.00 o 
  -2 -13   4      901.39      984.54     86.26 o 
  -1 -13   4     1415.57     1325.93    124.98 o 
   0 -13   4      135.31      139.22     51.40 o 
   1 -13   4       22.13      114.95     57.05 o 
   2 -13   4       16.32       69.82     88.74 o 
   3 -13   4      253.44      257.89     77.94 o 
   4 -13   4       65.19       39.23     70.41 o 
   5 -13   4      604.80      596.81    109.89 o 
 -13 -12   4       21.92       95.50    114.96 o 
 -12 -12   4      391.38      683.08    519.74 o 
 -11 -12   4      251.46      313.64     66.09 o 
 -10 -12   4      592.53      702.69     77.77 o 
  -9 -12   4       37.81      178.50     63.41 o 
  -8 -12   4      959.55      842.71    186.32 o 
  -7 -12   4     1028.36     1179.30     83.78 o 
  -6 -12   4     1105.35     1469.40    238.88 o 
  -5 -12   4       59.99      102.70     43.99 o 
  -4 -12   4      333.01      318.74     77.04 o 
  -3 -12   4      167.61      109.39     63.35 o 
  -2 -12   4      706.60      640.07    124.17 o 
  -1 -12   4     1571.13     1592.50    131.90 o 
   0 -12   4     2365.27     2400.80    150.50 o 
   1 -12   4     1594.85     1700.34    143.85 o 
   2 -12   4      835.21      873.59    181.81 o 
   3 -12   4      779.97      633.51     84.43 o 
   4 -12   4      327.64      279.28     71.03 o 
   5 -12   4       55.39       -3.84     61.38 o 
   6 -12   4      159.62      163.50     79.14 o 
 -13 -11   4      940.57      906.69    130.72 o 
 -12 -11   4     2066.36     4253.71    379.74 o 
 -11 -11   4      547.40      510.55    115.67 o 
 -10 -11   4      581.11      520.30     67.65 o 
  -9 -11   4      266.85      305.69     68.99 o 
  -8 -11   4      322.45      292.16     68.64 o 
  -7 -11   4      360.96      438.46     81.69 o 
  -6 -11   4       94.82      105.18     54.57 o 
  -5 -11   4     3362.59     3569.63    158.86 o 
  -4 -11   4    12763.86    12943.67    217.15 o 
  -3 -11   4     2235.17     2513.13    147.64 o 
  -2 -11   4      747.27      732.29    161.54 o 
  -1 -11   4      830.03      770.01    103.38 o 
   0 -11   4     1098.89      956.81    139.72 o 
   1 -11   4       64.06      147.95     81.40 o 
   2 -11   4      117.95       40.90     56.19 o 
   3 -11   4     3957.08     4071.25    153.65 o 
   4 -11   4     2860.46     3078.54    209.82 o 
   5 -11   4       19.50      188.74    121.31 o 
   6 -11   4      213.18      237.58     58.65 o 
   7 -11   4      886.59     1081.21    110.36 o 
 -14 -10   4        1.53       74.33     85.32 o 
 -13 -10   4      351.82      261.90    141.99 o 
 -12 -10   4      560.28      598.22    132.26 o 
 -11 -10   4       35.35       67.03     41.11 o 
 -10 -10   4      634.50      502.01     95.02 o 
  -9 -10   4     2754.16     2835.25    150.64 o 
  -8 -10   4      336.39      377.13    116.85 o 
  -7 -10   4      882.82     1158.29    122.34 o 
  -6 -10   4     1258.22     1821.57    347.76 o 
  -5 -10   4     1169.63     1314.42    188.34 o 
  -4 -10   4     4491.24     4534.64    164.24 o 
  -3 -10   4      702.09      776.91     76.74 o 
  -2 -10   4     6304.44     6254.28    259.49 o 
  -1 -10   4     8846.69     8749.40    308.98 o 
   0 -10   4     2343.24     2285.49    177.89 o 
   1 -10   4      153.56      130.84     69.51 o 
   2 -10   4      384.54      362.58    101.94 o 
   3 -10   4      785.20      775.33    117.92 o 
   4 -10   4       51.01        0.31     53.13 o 
   5 -10   4      344.20      415.22     74.71 o 
   6 -10   4     2949.13     3039.62    195.41 o 
   7 -10   4     2472.60     2779.80    230.91 o 
   8 -10   4      466.09      384.15     87.66 o 
   9 -10   4      687.70      554.43    118.74 o 
 -14  -9   4      615.55      710.65    145.50 o 
 -13  -9   4       35.09       26.26     34.28 o 
 -12  -9   4       14.02       20.38     84.28 o 
 -11  -9   4       15.92       49.91     26.64 o 
 -10  -9   4      197.60      254.23     71.98 o 
  -9  -9   4      830.27      929.19     81.01 o 
  -8  -9   4     2755.53     2744.02    142.90 o 
  -7  -9   4     2274.45     2681.10    513.57 o 
  -6  -9   4     1911.28     1997.17     84.35 o 
  -5  -9   4      194.86      149.11     76.35 o 
  -4  -9   4      355.01      373.53     70.23 o 
  -3  -9   4     1387.29     1353.64    176.22 o 
  -2  -9   4     1692.97     1574.66    143.22 o 
  -1  -9   4     1798.56     1612.25     82.12 o 
   0  -9   4      322.29      329.29     83.63 o 
   1  -9   4     3061.73     3081.26    187.83 o 
   2  -9   4     4806.67     4885.33    182.48 o 
   3  -9   4       14.87      103.62     70.27 o 
   4  -9   4     3919.77     4047.86    277.15 o 
   5  -9   4      996.93     1041.34    116.30 o 
   6  -9   4        6.68       -9.19     66.94 o 
   7  -9   4       12.63       50.72     59.10 o 
   8  -9   4       17.90       25.05     35.23 o 
   9  -9   4      352.78      483.29     87.36 o 
  10  -9   4      510.06      503.63     90.31 o 
 -15  -8   4      358.23      453.34    123.70 o 
 -14  -8   4     1021.84     1179.74     90.98 o 
 -13  -8   4      153.42      171.61     52.66 o 
 -12  -8   4     1784.08     1777.44    146.49 o 
 -11  -8   4     3320.11     3148.97     74.11 o 
 -10  -8   4     3056.36     2963.54    139.40 o 
  -9  -8   4      690.23      649.82     59.72 o 
  -8  -8   4        1.45       -5.00     25.37 o 
  -7  -8   4      994.41     1287.27    247.08 o 
  -6  -8   4      186.56      187.04     60.18 o 
  -5  -8   4     1067.27     1063.50     94.23 o 
  -4  -8   4     5047.85     5853.84    224.78 o 
  -3  -8   4     3663.12     3723.12    126.13 o 
  -2  -8   4      147.95      136.39     46.05 o 
  -1  -8   4       81.76      103.59     39.83 o 
   0  -8   4      301.01      302.55     56.99 o 
   1  -8   4      682.90      699.05     81.04 o 
   2  -8   4       93.84       75.57     52.03 o 
   3  -8   4      693.02      778.31    252.26 o 
   4  -8   4     6266.67     6612.14    555.96 o 
   5  -8   4      892.12      890.38    288.30 o 
   6  -8   4     2914.17     2785.38    236.49 o 
   7  -8   4      119.42       72.43     60.63 o 
   8  -8   4      117.45       -3.43     40.54 o 
   9  -8   4      430.97      488.07    105.00 o 
  10  -8   4       57.77       40.45    127.03 o 
 -15  -7   4      131.50      133.97     65.95 o 
 -14  -7   4      601.67      526.41    118.74 o 
 -13  -7   4        3.54       97.97    107.75 o 
 -12  -7   4     1292.21     1203.85    119.55 o 
 -11  -7   4     1784.77     1768.89     63.30 o 
 -10  -7   4     1125.18     1194.59     85.23 o 
  -9  -7   4     2515.87     2373.36     87.37 o 
  -8  -7   4     7407.07     7100.07    131.86 o 
  -7  -7   4      846.60      834.21     48.28 o 
  -6  -7   4      117.66      102.77     23.90 o 
  -5  -7   4      681.41      625.22     48.53 o 
  -4  -7   4      446.31      545.01     59.88 o 
  -3  -7   4     5548.80     5700.40    157.72 o 
  -2  -7   4      695.01      648.37     52.09 o 
  -1  -7   4     8743.32     8762.07    527.99 o 
   0  -7   4     8322.55     8334.92    345.14 o 
   1  -7   4      252.94      215.36     58.20 o 
   2  -7   4      339.14       75.95     73.79 o 
   3  -7   4      172.76       64.15     52.25 o 
   4  -7   4     1041.75     1410.94    160.99 o 
   5  -7   4     1346.61     1296.16    123.98 o 
   6  -7   4      283.57      228.85     89.12 o 
   7  -7   4     3463.45     3404.00    216.13 o 
   8  -7   4     1764.15     1748.22    126.94 o 
   9  -7   4       77.29       84.25     50.36 o 
  10  -7   4      215.16       76.89     43.25 o 
  11  -7   4      198.95       98.61     51.58 o 
 -15  -6   4       25.40      -42.61     96.40 o 
 -14  -6   4     2072.29     2306.60    137.21 o 
 -13  -6   4     1645.15     1863.48    116.61 o 
 -12  -6   4      609.56      622.48     52.39 o 
 -11  -6   4      252.39      194.06     36.67 o 
 -10  -6   4      772.29      767.54     42.95 o 
  -9  -6   4      707.08      694.43     49.65 o 
  -8  -6   4     2999.85     2791.39    103.34 o 
  -7  -6   4      353.25      337.22     26.80 o 
  -6  -6   4    14571.01    14242.22    245.99 o 
  -5  -6   4    24240.39    25033.94    281.39 o 
  -4  -6   4    11902.14    12364.19    113.17 o 
  -3  -6   4      468.72      542.92     32.73 o 
  -2  -6   4     6284.63     6122.12    107.94 o 
  -1  -6   4      941.86      998.32     47.21 o 
   0  -6   4      366.75      523.99     37.45 o 
   1  -6   4      412.96      309.57     34.93 o 
   2  -6   4     3806.75     3742.61    311.36 o 
   3  -6   4     2941.29     2946.55    133.56 o 
   4  -6   4      157.02      119.99     60.41 o 
   5  -6   4     2318.38     2545.45    485.96 o 
   6  -6   4      268.55      162.53    164.64 o 
   7  -6   4      671.56      660.54    127.15 o 
   8  -6   4      716.35      495.29     77.31 o 
   9  -6   4      253.74      230.98     90.54 o 
  10  -6   4      738.17      837.04    162.35 o 
  11  -6   4     1025.25     1025.00    223.43 o 
  12  -6   4       19.98       -1.89     21.81 o 
 -15  -5   4       43.62       24.14     34.70 o 
 -14  -5   4      610.26      609.61    121.98 o 
 -13  -5   4      152.51       97.59     43.73 o 
 -12  -5   4      986.33     1075.96    177.35 o 
 -11  -5   4     4637.91     4773.94    222.26 o 
 -10  -5   4     1682.85     1729.77    107.75 o 
  -9  -5   4       78.71       77.36     21.78 o 
  -8  -5   4      637.31      579.34     27.09 o 
  -7  -5   4      435.98      406.16     64.78 o 
  -6  -5   4    13723.67    14573.88    168.35 o 
  -5  -5   4      763.59      656.49     35.39 o 
  -4  -5   4    15910.45    16161.20    187.99 o 
  -3  -5   4    26643.42    28559.20    541.13 o 
  -2  -5   4    26414.13    27706.83    279.87 o 
  -1  -5   4       50.71       14.63     15.90 o 
   0  -5   4     1543.47     1406.53     49.66 o 
   1  -5   4     1021.14      992.43     70.49 o 
   2  -5   4     2474.14     2237.48     85.89 o 
   3  -5   4      406.14      453.15     63.44 o 
   4  -5   4     4080.91     4174.39    145.03 o 
   5  -5   4    17866.83    18628.03    435.95 o 
   6  -5   4    12831.03    13428.36    362.05 o 
   7  -5   4      272.11      283.70     57.93 o 
   8  -5   4      192.35       79.26     86.35 o 
   9  -5   4      300.25      163.66     72.75 o 
  10  -5   4      449.18      380.82     94.60 o 
  11  -5   4      115.46       33.78     39.83 o 
  12  -5   4     1035.62      835.76    104.54 o 
  13  -5   4     1625.67     1738.70    145.95 o 
 -15  -4   4     1030.84     1108.67    175.27 o 
 -14  -4   4       28.29        9.15     46.76 o 
 -13  -4   4     1499.14     1558.19    125.27 o 
 -12  -4   4       33.46       17.38     33.20 o 
 -11  -4   4      870.55      997.08     87.06 o 
 -10  -4   4      328.47      254.01     91.26 o 
  -9  -4   4     1554.15     1541.41    129.46 o 
  -8  -4   4     6366.91     6208.65    124.48 o 
  -7  -4   4     6706.31     6870.76    121.06 o 
  -6  -4   4     4484.62     4627.37     80.85 o 
  -5  -4   4      941.07     1092.09     26.66 o 
  -4  -4   4    12167.54    12532.53    277.97 o 
  -3  -4   4    17548.17    18270.50    229.76 o 
  -2  -4   4     2065.09     2017.43     51.39 o 
  -1  -4   4    14355.27    14970.89    154.21 o 
   0  -4   4    39098.13    41938.41    280.57 o 
   1  -4   4    18439.47    19108.34    187.75 o 
   2  -4   4     3121.04     3103.01     75.01 o 
   3  -4   4      650.65      940.71     59.11 o 
   4  -4   4      317.33      247.84     66.85 o 
   5  -4   4     2897.27     2950.36    115.93 o 
   6  -4   4     1212.76     1327.78    110.09 o 
   7  -4   4     3893.92     3882.84    144.44 o 
   8  -4   4     2125.55     2172.71    165.41 o 
   9  -4   4       37.93       44.80     40.41 o 
  10  -4   4       14.58       17.99     21.47 o 
  11  -4   4      219.91      103.21     97.16 o 
  12  -4   4      669.03      441.84    167.17 o 
  13  -4   4     1144.53     1206.80    125.50 o 
 -15  -3   4       66.26       36.36     33.30 o 
 -14  -3   4      424.14      542.00     78.29 o 
 -13  -3   4     2006.04     1923.89    132.13 o 
 -12  -3   4     2602.95     2650.31    144.24 o 
 -11  -3   4      131.85       54.26     51.80 o 
 -10  -3   4      197.41      223.81     81.23 o 
  -9  -3   4       87.41      122.36     60.27 o 
  -8  -3   4      248.33      282.41     64.37 o 
  -7  -3   4     1156.22     1175.48     27.48 o 
  -6  -3   4     6218.71     5983.97     87.56 o 
  -5  -3   4    26643.86    27969.83    367.07 o 
  -4  -3   4     3045.55     3123.68     81.09 o 
  -3  -3   4      991.32     1061.55     28.28 o 
  -2  -3   4     6966.68     7065.10     86.54 o 
  -1  -3   4     2955.12     2979.25     64.53 o 
   0  -3   4      530.26      577.97     25.47 o 
   1  -3   4      769.48      706.85     42.66 o 
   2  -3   4    20500.30    20845.05    116.35 o 
   3  -3   4     8453.44     7738.80    148.53 o 
   4  -3   4     6691.52     6460.41    132.09 o 
   5  -3   4      239.84      285.24     62.84 o 
   6  -3   4     1866.23     1934.25    119.19 o 
   7  -3   4      677.33      666.10     97.50 o 
   8  -3   4      128.68      119.29     44.70 o 
   9  -3   4     2037.05     1929.80    106.10 o 
  10  -3   4     2611.15     2742.25    142.17 o 
  11  -3   4     1585.09     1512.88     86.90 o 
  12  -3   4      530.90      571.26    134.73 o 
  13  -3   4      363.10      391.08     92.19 o 
  14  -3   4      105.81       69.23     77.02 o 
 -15  -2   4       60.79       79.00     60.00 o 
 -14  -2   4      136.79       62.77     64.49 o 
 -13  -2   4     1103.20     1131.14     79.21 o 
 -12  -2   4     1426.50     1295.83     97.31 o 
 -11  -2   4     2804.95     2813.34    186.63 o 
 -10  -2   4     3076.23     3166.76    193.52 o 
  -9  -2   4     1449.58     1530.75    150.09 o 
  -8  -2   4      636.95      574.58     58.56 o 
  -7  -2   4     1080.27     1098.86    115.32 o 
  -6  -2   4     1255.30     1349.69     60.19 o 
  -5  -2   4    11289.44    11864.30    154.21 o 
  -4  -2   4      229.69      289.92     18.98 o 
  -3  -2   4     4322.32     4139.06     66.88 o 
  -2  -2   4       54.49       67.92     12.85 o 
  -1  -2   4    21281.49    21739.61    134.22 o 
   0  -2   4    18973.41    20520.54    185.24 o 
   1  -2   4     2971.37     3095.64     75.19 o 
   2  -2   4     5116.49     5377.09     97.67 o 
   3  -2   4     3528.09     3710.75    231.79 o 
   4  -2   4     1576.76     1551.32     58.07 o 
   5  -2   4     8344.53     7942.93    172.84 o 
   6  -2   4    39255.03    43524.02   1774.86 o 
   7  -2   4     7332.16     7431.94    513.48 o 
   8  -2   4      303.46      345.86     91.04 o 
   9  -2   4     1048.82     1045.61    113.05 o 
  10  -2   4     1108.55     1128.52     72.43 o 
  11  -2   4      120.18       57.21     53.11 o 
  12  -2   4      194.69      138.67     70.81 o 
  13  -2   4      863.40      936.96    132.12 o 
  14  -2   4      656.26      481.40    167.26 o 
 -15  -1   4      430.42      401.75     95.55 o 
 -14  -1   4        8.61       48.47     66.22 o 
 -13  -1   4      215.55      191.87     75.38 o 
 -12  -1   4     1129.44     1246.12     95.70 o 
 -11  -1   4     1314.48     1308.14    132.10 o 
 -10  -1   4     2499.20     2472.53    132.81 o 
  -9  -1   4      186.91      109.09     53.70 o 
  -8  -1   4      298.34      315.79     65.40 o 
  -7  -1   4     7025.60     7169.55    583.30 o 
  -6  -1   4     6142.72     5298.13    137.93 o 
  -5  -1   4      656.52      665.45     17.85 o 
  -4  -1   4     3499.64     3447.54     48.87 o 
  -3  -1   4     4083.01     4193.28     68.65 o 
  -2  -1   4     1366.52     1607.88     31.67 o 
  -1  -1   4      577.67      562.90     28.09 o 
   0  -1   4    18210.57    17989.60    162.47 o 
   2  -1   4      926.61      996.20     39.52 o 
   3  -1   4     1918.38     1651.63     47.01 o 
   4  -1   4     5250.73     5262.59     90.88 o 
   5  -1   4     3381.67     3383.50     77.06 o 
   6  -1   4     2700.82     2742.24     89.40 o 
   7  -1   4     3282.58     3376.91    101.21 o 
   8  -1   4     2347.35     2328.43    109.61 o 
   9  -1   4     7471.05     7626.21    217.18 o 
  10  -1   4     3900.51     3665.42    152.06 o 
  11  -1   4      470.21      322.09     52.50 o 
  12  -1   4      675.11     1052.82    187.12 o 
  13  -1   4      336.44      528.45     99.44 o 
  14  -1   4      252.29      266.56    101.40 o 
 -15   0   4      601.77      592.07    131.35 o 
 -14   0   4      345.84      329.01     88.73 o 
 -13   0   4        9.26       83.83     59.78 o 
 -12   0   4     3841.22     3788.69    152.28 o 
 -11   0   4     2280.29     2201.65    134.80 o 
 -10   0   4      710.56      869.75    208.11 o 
  -9   0   4      230.65      187.05     58.62 o 
  -8   0   4     1454.01     1381.76    123.11 o 
  -7   0   4     3077.57     3150.60    117.78 o 
  -6   0   4     3443.13     3760.66    120.44 o 
  -5   0   4     6443.64     6423.40    163.40 o 
  -4   0   4    36291.98    37644.25    189.69 o 
  -3   0   4     6059.25     5860.32     84.52 o 
  -2   0   4    10625.38    11567.87    111.23 o 
  -1   0   4     7003.70     7288.33    101.63 o 
   0   0   4    28452.15    30925.28    276.03 o 
   2   0   4       19.08       77.83     26.64 o 
   3   0   4     2335.81     2270.29     69.39 o 
   4   0   4    12451.34    12158.42    149.87 o 
   5   0   4     1459.74     1266.12     47.24 o 
   6   0   4     1596.45     1703.32     68.94 o 
   7   0   4     5458.57     5863.27    121.09 o 
   8   0   4      162.45      123.86     41.83 o 
   9   0   4      354.27      295.09     54.65 o 
  10   0   4      739.72      661.78     58.10 o 
  11   0   4     2348.49     2398.26    128.03 o 
  12   0   4     3995.31     4082.53    139.00 o 
  13   0   4       22.24       97.16     55.25 o 
  14   0   4     1553.07     1972.76    119.40 o 
  15   0   4      356.70      365.91     78.92 o 
 -14   1   4       14.55       62.53     60.27 o 
 -13   1   4      360.11      345.71     87.25 o 
 -12   1   4      941.02      998.01    126.67 o 
 -11   1   4     1065.95      989.75    194.42 o 
 -10   1   4     2531.79     2655.30    209.73 o 
  -9   1   4     1218.94     1258.57     75.80 o 
  -8   1   4       95.47       50.69     12.61 o 
  -7   1   4       24.94       11.79     18.28 o 
  -6   1   4       69.92       37.18     17.37 o 
  -5   1   4     5315.69     4851.86     93.38 o 
  -4   1   4    21506.94    21806.95    252.82 o 
  -3   1   4      903.99      796.68     28.98 o 
  -2   1   4    22944.77    24278.19    150.88 o 
  -1   1   4    74042.69    81332.77    791.40 o 
   0   1   4    61268.13    67717.73    762.57 o 
   1   1   4     1840.52     2089.30     61.47 o 
   2   1   4     3878.60     3897.70     70.33 o 
   3   1   4     9334.56     9992.05    163.20 o 
   4   1   4     1518.32     1574.94     74.13 o 
   5   1   4      131.20      154.01     26.39 o 
   6   1   4     5517.42     5188.12    130.16 o 
   7   1   4     7546.38     7386.30    169.69 o 
   8   1   4      853.55      885.61     70.10 o 
   9   1   4      809.90      705.21     38.54 o 
  10   1   4      291.88      547.58    178.11 o 
  11   1   4      928.54      964.41     81.78 o 
  12   1   4        1.37       25.43     26.23 o 
  13   1   4      102.48      125.95     66.81 o 
  14   1   4     2606.49     2774.72    167.84 o 
  15   1   4     1460.52     1501.65    140.45 o 
 -14   2   4     1002.15     1196.77    149.38 o 
 -13   2   4      146.28       44.18     70.63 o 
 -12   2   4      108.13       46.85    111.44 o 
 -11   2   4       40.48       -7.14     62.55 o 
 -10   2   4     1067.40      977.94     67.95 o 
  -9   2   4     1638.81     1482.35     68.36 o 
  -8   2   4       49.29       58.93     17.94 o 
  -7   2   4     5684.60     5920.84    132.48 o 
  -6   2   4     8466.36     8463.58    177.38 o 
  -5   2   4     3438.93     3097.96    219.60 o 
  -4   2   4     3310.85     3521.58     69.43 o 
  -3   2   4     2105.58     2183.38     62.97 o 
  -2   2   4    14098.10    14670.20    124.43 o 
  -1   2   4     2190.46     2020.83     64.22 o 
   0   2   4      138.09      189.06     29.27 o 
   1   2   4     7028.34     6821.88    115.62 o 
   2   2   4    11700.05    11753.43    142.65 o 
   3   2   4     3532.34     3772.86    107.44 o 
   4   2   4     8996.88     8915.02    125.21 o 
   5   2   4     1696.90     1726.35     62.07 o 
   6   2   4      620.80      538.94     52.34 o 
   7   2   4     2266.59     2116.46     77.52 o 
   8   2   4     1231.78     1233.77     87.39 o 
   9   2   4     1425.59     1313.37    109.78 o 
  10   2   4     3341.80     2985.97    126.34 o 
  11   2   4      316.86      326.25     45.25 o 
  12   2   4        5.58       18.65     22.61 o 
  13   2   4      542.64      666.51     94.65 o 
  14   2   4      481.20      518.34     82.04 o 
  15   2   4      436.54      522.75    133.70 o 
 -14   3   4      417.40      427.69    105.99 o 
 -13   3   4      126.45      233.16    111.44 o 
 -12   3   4     1372.01     1529.17    120.58 o 
 -11   3   4     4694.49     5118.98    182.80 o 
 -10   3   4     2438.66     2491.20    115.76 o 
  -9   3   4        1.15       30.21     28.48 o 
  -8   3   4      239.64      238.36     56.27 o 
  -7   3   4     2614.39     2637.78    107.33 o 
  -6   3   4      197.11       76.73     23.87 o 
  -5   3   4      388.21      312.80     47.42 o 
  -4   3   4     9938.26    10467.45    170.86 o 
  -3   3   4     6734.19     6099.91    101.54 o 
  -2   3   4     5634.00     5956.42     97.43 o 
  -1   3   4      165.76      114.95     53.98 o 
   0   3   4    15697.58    16706.37    153.10 o 
   1   3   4    12626.41    12474.81    263.79 o 
   2   3   4    16179.65    16795.51    155.63 o 
   3   3   4     2401.56     2354.69     56.13 o 
   4   3   4    25078.60    25501.49    248.94 o 
   5   3   4     7623.20     7322.33    124.25 o 
   6   3   4     5784.17     5812.87    131.35 o 
   7   3   4      514.99      469.53     47.68 o 
   8   3   4      935.27      925.88     65.09 o 
   9   3   4      459.37      464.23     58.54 o 
  10   3   4      540.24      571.90     40.11 o 
  11   3   4      964.66      971.14     66.99 o 
  12   3   4      932.54     1006.19     88.37 o 
  13   3   4      117.94       76.35     52.01 o 
  14   3   4       19.15      -23.81     74.91 o 
  15   3   4      498.15      286.22    166.76 o 
 -13   4   4        3.94       71.98     60.90 o 
 -12   4   4      100.69        7.89     67.79 o 
 -11   4   4      454.71      224.79     67.49 o 
 -10   4   4      433.23      430.98     85.16 o 
  -9   4   4     3658.43     4135.86    199.16 o 
  -8   4   4     5227.70     5372.22    263.48 o 
  -7   4   4      631.66      524.62     34.85 o 
  -6   4   4       47.76       34.02     22.18 o 
  -5   4   4      514.54      398.08     71.85 o 
  -4   4   4     4934.83     4970.09    109.77 o 
  -3   4   4     8914.32     9324.84    219.25 o 
  -2   4   4      744.10      797.21     66.12 o 
  -1   4   4    12262.90    12098.29    175.85 o 
   0   4   4    13800.23    13965.14    133.92 o 
   1   4   4    10839.87    10467.11     56.64 o 
   2   4   4      776.06      804.99     38.35 o 
   3   4   4     1606.79     1805.78     82.50 o 
   4   4   4    11269.69    11702.24    196.43 o 
   5   4   4     1100.60     1091.52     56.33 o 
   6   4   4     6591.43     6581.43    137.59 o 
   7   4   4     7175.16     7240.62    154.10 o 
   8   4   4     9540.63     9388.38    176.51 o 
   9   4   4      387.43      397.70     38.33 o 
  10   4   4      495.87      459.23     34.39 o 
  11   4   4      233.12      211.98     71.13 o 
  12   4   4      629.44      651.73     87.32 o 
  13   4   4      583.96      591.51     91.51 o 
  14   4   4      183.81      214.42    115.50 o 
  15   4   4      571.62      704.52     65.60 o 
 -12   5   4      453.70      499.06     87.39 o 
 -11   5   4      311.90      388.09     90.01 o 
 -10   5   4      203.88      186.84     53.59 o 
  -9   5   4      165.56       63.74     37.36 o 
  -8   5   4     1757.02     1786.83     87.86 o 
  -7   5   4     2613.15     2616.18    113.57 o 
  -6   5   4     8672.29     8818.71    219.85 o 
  -5   5   4    17092.71    16906.53    634.59 o 
  -4   5   4     5815.25     5789.88    130.08 o 
  -3   5   4     1128.67      926.49     55.24 o 
  -2   5   4     2153.35     2045.06     78.37 o 
  -1   5   4     1545.28     1770.06     77.20 o 
   0   5   4      686.40      674.52     34.57 o 
   1   5   4     2176.74     2069.55     55.61 o 
   2   5   4      667.46      548.74     39.04 o 
   3   5   4    11374.80    10978.70    162.42 o 
   4   5   4     6068.23     6180.29    122.88 o 
   5   5   4        0.70       25.39     24.81 o 
   6   5   4     3576.24     3872.30    129.99 o 
   7   5   4     2936.21     2946.63     92.88 o 
   8   5   4     2980.90     2974.05    111.04 o 
   9   5   4      638.68      648.66     58.64 o 
  10   5   4     7277.03     7626.67    225.54 o 
  11   5   4      757.21      802.59     59.51 o 
  12   5   4      406.64      387.80     91.79 o 
  13   5   4       18.40       40.23     45.90 o 
  14   5   4      204.60      282.47     53.02 o 
  15   5   4      104.24      133.88    117.93 o 
 -12   6   4      246.88      278.73     80.00 o 
 -11   6   4     1230.73     1459.63    113.05 o 
 -10   6   4      370.21      216.17     70.11 o 
  -9   6   4       99.69       69.83     42.04 o 
  -8   6   4     2140.93     1949.17    168.69 o 
  -7   6   4     1783.35     1757.54     88.41 o 
  -6   6   4     4113.01     4034.21    126.19 o 
  -5   6   4     1436.51     1209.69    180.32 o 
  -4   6   4     3382.22     3601.47    115.43 o 
  -3   6   4    20748.51    21816.49    430.66 o 
  -2   6   4    28133.29    30000.59    512.73 o 
  -1   6   4      241.47      157.65     46.22 o 
   0   6   4      219.91      148.87     49.38 o 
   1   6   4     1028.97     1123.83    124.84 o 
   2   6   4     1903.41     1921.58     88.95 o 
   3   6   4     2470.49     2496.62     86.02 o 
   4   6   4     1827.11     1930.90    112.93 o 
   5   6   4    43362.34    50998.18   1386.75 o 
   6   6   4    17214.82    18045.74    382.46 o 
   7   6   4     1268.97     1223.88    106.59 o 
   8   6   4      938.58     1081.89    103.76 o 
   9   6   4      515.36      608.32     48.75 o 
  10   6   4      132.75      150.12     33.12 o 
  11   6   4      789.83      751.89     85.36 o 
  12   6   4     2578.99     2609.51    127.20 o 
  13   6   4     1864.54     2001.32    117.74 o 
  14   6   4     1026.61      945.16    174.78 o 
  15   6   4        0.17      -88.83    111.17 o 
 -11   7   4      226.06      201.43     81.40 o 
 -10   7   4      191.75       62.67     32.12 o 
  -9   7   4       55.46       87.43     36.90 o 
  -8   7   4     1625.53     1713.98     70.14 o 
  -7   7   4     2169.71     2118.07     98.97 o 
  -6   7   4      268.37      198.57     61.54 o 
  -5   7   4      368.29      418.33     73.92 o 
  -4   7   4      446.44      237.27     62.62 o 
  -3   7   4     3795.95     3814.51    122.15 o 
  -2   7   4     1712.27     1694.56     83.94 o 
  -1   7   4    12836.37    13385.86    229.76 o 
   0   7   4    19862.79    20944.39    347.36 o 
   1   7   4     4539.40     4523.90    122.06 o 
   2   7   4      150.29       91.86     29.84 o 
   3   7   4     4054.36     3833.46    110.99 o 
   4   7   4      838.82      862.34    120.09 o 
   5   7   4     5576.24     5813.59    158.45 o 
   6   7   4      811.70      878.57    116.08 o 
   7   7   4     1247.59     1363.73    194.96 o 
   8   7   4     2887.75     2906.40    147.67 o 
   9   7   4     4135.73     4041.69    169.42 o 
  10   7   4      619.47      541.40    112.64 o 
  11   7   4        8.20        5.45      8.25 o 
  12   7   4      682.66      762.20     48.71 o 
  13   7   4     1025.94      811.19    104.29 o 
  14   7   4       26.53        6.13    106.31 o 
  15   7   4      141.96      210.01    128.92 o 
 -10   8   4       32.29       38.75     51.15 o 
  -9   8   4        3.54       51.22     63.78 o 
  -8   8   4      223.31      151.82     91.40 o 
  -7   8   4      105.21      103.76     91.43 o 
  -6   8   4     1704.87     1612.56     82.98 o 
  -5   8   4     2965.54     3127.89    117.23 o 
  -4   8   4      520.21      649.64     85.10 o 
  -3   8   4      149.74      124.16     56.89 o 
  -2   8   4       81.63       93.58     55.66 o 
  -1   8   4      141.32       82.30     37.53 o 
   0   8   4      695.50      702.74     99.42 o 
   1   8   4     1446.34     1517.54     69.52 o 
   2   8   4     5701.18     5670.67    132.60 o 
   3   8   4     5104.73     4723.45    109.65 o 
   4   8   4     5504.06     5625.72    120.56 o 
   5   8   4      438.39      430.60    105.34 o 
   6   8   4      491.61      708.94    175.21 o 
   7   8   4     1106.07     1114.18    150.38 o 
   8   8   4      120.70      163.26     70.17 o 
   9   8   4       45.24       57.04     38.79 o 
  10   8   4     3039.84     2964.35    163.80 o 
  11   8   4     1925.69     1836.35    123.25 o 
  12   8   4     1207.73     1118.40    119.87 o 
  13   8   4      392.38      358.46     64.47 o 
  14   8   4        1.15      -82.34    110.99 o 
  15   8   4       89.97       26.76    109.55 o 
  -9   9   4      219.07      262.35     80.93 o 
  -8   9   4      139.27      109.59     50.47 o 
  -7   9   4       15.58       96.31     55.58 o 
  -6   9   4      321.07      239.78     55.18 o 
  -5   9   4     2361.57     2425.56    122.27 o 
  -4   9   4      589.71      658.36     85.41 o 
  -3   9   4      813.07      850.48     81.76 o 
  -2   9   4     2709.23     2769.35    124.91 o 
  -1   9   4     5817.47     5922.89    162.29 o 
   0   9   4      149.60      127.78     47.31 o 
   1   9   4      428.81      434.10     57.49 o 
   2   9   4     2941.53     2994.95     90.31 o 
   3   9   4      250.40      248.44     46.71 o 
   4   9   4       54.57       27.60     20.70 o 
   5   9   4     4081.22     3912.32    177.46 o 
   6   9   4     8300.40     8715.74    257.85 o 
   7   9   4     2297.29     2456.15    128.02 o 
   8   9   4       61.35       74.28     80.77 o 
   9   9   4        4.06       16.86     65.68 o 
  10   9   4     3020.89     3075.78    210.41 o 
  11   9   4      424.48      395.03     64.65 o 
  12   9   4       52.45      113.73    227.26 o 
  13   9   4     1051.26     1054.94     91.40 o 
  14   9   4     1345.12     1481.84    177.03 o 
  15   9   4      208.30      515.06    152.26 o 
  -8  10   4       20.00       74.04     47.27 o 
  -7  10   4     1855.08     1814.66    106.21 o 
  -6  10   4      333.75      258.71     69.41 o 
  -5  10   4       63.09       27.21     50.99 o 
  -4  10   4      239.95      239.54     70.72 o 
  -3  10   4      154.38       57.13     50.26 o 
  -2  10   4      330.88      220.41    123.11 o 
  -1  10   4     2300.75     2434.55    125.81 o 
   0  10   4      673.65      747.51     83.06 o 
   1  10   4     3358.41     3324.32    153.73 o 
   2  10   4     2528.42     2475.45    104.39 o 
   3  10   4       83.29       83.85     31.17 o 
   4  10   4      687.91      629.90     72.16 o 
   5  10   4     1143.44     1132.95     70.39 o 
   6  10   4      500.15      508.62    117.34 o 
   7  10   4      860.07     1056.23    153.58 o 
   8  10   4      270.07      312.92     95.01 o 
   9  10   4      989.95     1031.95    102.03 o 
  10  10   4     5383.66     5380.00    283.46 o 
  11  10   4      104.71       66.96     68.29 o 
  12  10   4      444.94      569.73    298.39 o 
  13  10   4       53.82       33.23     26.22 o 
  14  10   4       42.46      108.92    111.80 o 
  -7  11   4      789.20      730.28     92.22 o 
  -6  11   4      320.67      224.77     70.09 o 
  -5  11   4     1611.09     1722.60    128.09 o 
  -4  11   4     2874.34     3011.39    146.08 o 
  -3  11   4      389.45      483.50     75.16 o 
  -2  11   4      234.10      201.21     65.81 o 
  -1  11   4     1101.30     1017.12     75.51 o 
   0  11   4      827.37      705.06     93.39 o 
   1  11   4     4564.39     4245.48    355.69 o 
   2  11   4      209.66      229.59     44.61 o 
   3  11   4     2183.88     2016.77    122.05 o 
   4  11   4     3820.56     3571.51    117.87 o 
   5  11   4     1841.60     1977.58    210.88 o 
   6  11   4      110.78       99.85     53.58 o 
   7  11   4       41.94       37.44     40.31 o 
   8  11   4      858.03     1043.11    122.10 o 
   9  11   4      207.65       83.15     74.60 o 
  10  11   4     1500.36     1515.59    123.06 o 
  11  11   4      402.28      466.77     93.33 o 
  12  11   4     2581.60     2869.31    186.16 o 
  13  11   4      115.84       37.53     55.35 o 
  14  11   4      899.36      878.49    175.68 o 
  -6  12   4       16.74       39.05     44.79 o 
  -5  12   4     1622.97     1683.63    101.19 o 
  -4  12   4     3433.27     3529.53    163.49 o 
  -3  12   4      150.41      211.31     60.77 o 
  -2  12   4     1045.55     1241.22     99.83 o 
  -1  12   4     6432.08     6432.30    154.05 o 
   0  12   4     2401.35     2334.39    165.44 o 
   1  12   4        0.14        7.53     39.50 o 
   2  12   4       24.27       26.15     32.51 o 
   3  12   4     1516.03     1440.85     89.36 o 
   4  12   4     1175.28     1173.03     54.93 o 
   5  12   4     1050.85     1179.51    105.57 o 
   6  12   4     1605.07     1613.45    150.31 o 
   7  12   4     4575.74     4547.90    166.72 o 
   8  12   4      230.92      204.23     83.77 o 
   9  12   4      122.16      133.89     48.87 o 
  10  12   4       30.99       61.01     72.25 o 
  11  12   4      213.59      236.45     82.02 o 
  12  12   4     1430.20     1257.55    117.24 o 
  13  12   4       11.67       13.56     53.93 o 
  -5  13   4      381.03      230.43     61.08 o 
  -4  13   4       67.56       22.69     47.15 o 
  -3  13   4      255.64      382.93     74.14 o 
  -2  13   4      813.28      836.60     87.61 o 
  -1  13   4       98.82       44.18     38.02 o 
   0  13   4       85.81       99.00     35.84 o 
   1  13   4     1723.11     1768.20    116.46 o 
   2  13   4     1329.60     1362.07     83.59 o 
   3  13   4      332.69      325.58     67.85 o 
   4  13   4      121.11      121.24     59.83 o 
   5  13   4       60.33       48.72     44.40 o 
   6  13   4     2180.05     2248.09    140.59 o 
   7  13   4     2699.73     2559.69    197.67 o 
   8  13   4       35.66      120.99     61.48 o 
   9  13   4     1157.76     1132.45    128.14 o 
  10  13   4      846.55     1063.36    176.13 o 
  11  13   4       59.02      129.18     59.99 o 
  12  13   4       22.60       17.73     58.69 o 
  -3  14   4     1048.22      998.85    126.35 o 
  -2  14   4      876.41      734.32     75.24 o 
  -1  14   4     1334.93     1438.80     95.62 o 
   0  14   4      699.09      574.87     61.28 o 
   1  14   4      901.96      864.62     67.63 o 
   2  14   4      576.72      493.09     87.24 o 
   3  14   4      284.79      315.19     69.19 o 
   4  14   4     2632.09     2726.27    243.43 o 
   5  14   4     1714.09     1726.81    159.88 o 
   6  14   4     1727.73     1752.59    190.19 o 
   7  14   4       15.32      123.11     82.03 o 
   8  14   4        2.31       61.18     41.68 o 
   9  14   4      479.40      552.97    114.18 o 
  10  14   4       95.86       72.98     54.00 o 
  11  14   4      112.78      156.70     63.68 o 
   0  15   4      574.13      532.02     80.63 o 
   1  15   4      839.08      682.83    140.55 o 
   2  15   4       34.09       53.38     50.79 o 
   3  15   4      129.63      190.05     73.59 o 
   4  15   4      302.41      120.41     61.00 o 
   5  15   4      116.71      103.32    101.04 o 
   6  15   4        0.77       85.70     38.56 o 
   7  15   4     1173.86     1223.75    172.21 o 
   8  15   4     1297.90     1458.16    163.80 o 
   9  15   4       96.97      179.64     64.19 o 
  -8 -15   5        6.23      -28.59     47.67 o 
  -7 -15   5     1203.15     1362.06    103.46 o 
  -6 -15   5     2416.73     2438.01    137.36 o 
  -5 -15   5      330.82      401.03    142.98 o 
  -4 -15   5      341.62      440.68     99.96 o 
  -3 -15   5       27.22      132.41    137.39 o 
  -2 -15   5      585.83      728.20    237.48 o 
  -1 -15   5      492.07      599.44    209.01 o 
   0 -15   5       58.05       78.40     56.64 o 
 -10 -14   5      236.84      218.98     61.33 o 
  -9 -14   5       31.49       63.72     38.18 o 
  -8 -14   5       46.20        9.27     46.58 o 
  -7 -14   5      170.01      132.29     62.08 o 
  -6 -14   5      156.80      207.63     61.68 o 
  -5 -14   5       56.77      115.79     56.56 o 
  -4 -14   5     2791.08     3289.67    527.85 o 
  -3 -14   5     2282.51     2256.64    201.99 o 
  -2 -14   5       60.90      131.08     72.96 o 
  -1 -14   5      208.12      167.19     68.20 o 
   0 -14   5      185.72      214.90     82.44 o 
   1 -14   5     1007.14     1026.23    145.06 o 
   2 -14   5      736.05      858.94    137.00 o 
 -11 -13   5      483.34      419.64     80.47 o 
 -10 -13   5      182.28      153.95    121.89 o 
  -9 -13   5      662.87      824.74    120.99 o 
  -8 -13   5     1232.42     1098.98    152.15 o 
  -7 -13   5      847.75      732.94    102.19 o 
  -6 -13   5       94.95      117.20     59.81 o 
  -5 -13   5       17.78       57.79     61.71 o 
  -4 -13   5      149.38      178.95     67.19 o 
  -3 -13   5      817.27      774.19     73.32 o 
  -2 -13   5      322.68      165.67     57.36 o 
  -1 -13   5      431.32      334.05    127.35 o 
   0 -13   5      929.14      860.20    132.54 o 
   1 -13   5      306.57      373.96     85.90 o 
   2 -13   5       49.65      254.35     95.18 o 
   3 -13   5       59.73       60.92     66.91 o 
   4 -13   5      503.98      592.92     95.41 o 
 -12 -12   5      405.20      819.12    234.33 o 
 -11 -12   5      123.31      112.56     51.58 o 
 -10 -12   5        3.99      -28.23     74.78 o 
  -9 -12   5      535.56      539.41     91.45 o 
  -8 -12   5      988.66     1072.53    101.05 o 
  -7 -12   5      514.69      554.92    104.25 o 
  -6 -12   5     2285.07     2501.51    458.21 o 
  -5 -12   5     4726.33     4760.96    235.32 o 
  -4 -12   5     1350.26     1463.01    217.03 o 
  -3 -12   5      254.72      179.17     80.41 o 
  -2 -12   5      131.68      119.76     58.26 o 
  -1 -12   5      338.63      344.95     79.35 o 
   0 -12   5       88.65       55.64     52.21 o 
   1 -12   5       33.07       31.86     53.83 o 
   2 -12   5     2537.32     2361.02    171.49 o 
   3 -12   5     1837.02     2003.36    284.02 o 
   4 -12   5       18.05       85.38     70.41 o 
   5 -12   5       65.30       81.16     58.92 o 
   6 -12   5       71.64       71.43     69.95 o 
 -13 -11   5      604.00      474.25    214.51 o 
 -12 -11   5       90.13       63.52     51.71 o 
 -11 -11   5      170.75      135.36     67.87 o 
 -10 -11   5     2128.84     1826.85    227.48 o 
  -9 -11   5        3.13       82.43     59.92 o 
  -8 -11   5     1540.31     1342.94    123.65 o 
  -7 -11   5      325.51      447.34    171.90 o 
  -6 -11   5     2518.92     2411.78    126.20 o 
  -5 -11   5     4959.87     5186.80    254.15 o 
  -4 -11   5      481.14      520.57     88.63 o 
  -3 -11   5     7586.86     7509.40    241.18 o 
  -2 -11   5     7159.65     6977.88    219.95 o 
  -1 -11   5      193.40       94.83     48.64 o 
   0 -11   5      541.11      584.40    119.36 o 
   1 -11   5      186.53      117.74     63.04 o 
   2 -11   5      180.83      185.85     83.38 o 
   3 -11   5     1047.15     1046.37    253.60 o 
   4 -11   5      128.40      126.50     63.55 o 
   5 -11   5     2642.16     2617.63    138.92 o 
   6 -11   5     3099.48     3212.15    243.52 o 
   7 -11   5      796.10      712.85    100.15 o 
 -14 -10   5       20.38       70.99     69.46 o 
 -13 -10   5      158.76      153.52    127.93 o 
 -12 -10   5       43.52       28.41     30.22 o 
 -11 -10   5      278.68      267.69     82.97 o 
 -10 -10   5      941.54     1083.13     81.13 o 
  -9 -10   5       47.19       16.29     30.05 o 
  -8 -10   5     3787.82     3573.23    142.03 o 
  -7 -10   5      252.71      297.07     57.62 o 
  -6 -10   5      121.39      144.39     51.64 o 
  -5 -10   5       12.95       22.07     34.03 o 
  -4 -10   5       40.92      116.59     54.98 o 
  -3 -10   5     2582.86     2626.42    139.06 o 
  -2 -10   5     3307.02     3230.68    162.48 o 
  -1 -10   5     1327.75     1303.61    113.23 o 
   0 -10   5     7371.15     7596.91    181.35 o 
   1 -10   5     3516.59     3690.49    186.49 o 
   2 -10   5      551.87      679.56    114.80 o 
   3 -10   5     1614.10     1770.12    117.60 o 
   4 -10   5      215.87      182.88     80.25 o 
   5 -10   5     1210.15     1187.17    119.93 o 
   6 -10   5      316.58      282.06     88.58 o 
   7 -10   5       83.14       73.59     45.48 o 
   8 -10   5      423.24      400.42    105.09 o 
 -14  -9   5       14.00       64.78    108.56 o 
 -13  -9   5      695.89      622.38    157.33 o 
 -12  -9   5      992.84      824.07    109.37 o 
 -11  -9   5       24.03       28.93     17.75 o 
 -10  -9   5       98.63       66.74     63.41 o 
  -9  -9   5       82.34       28.89     39.05 o 
  -8  -9   5     5104.18     6276.44    955.34 o 
  -7  -9   5      134.42      172.59     68.79 o 
  -6  -9   5     1532.00     1515.62    136.15 o 
  -5  -9   5     3050.97     3101.50    174.33 o 
  -4  -9   5     2069.10     2187.06    117.71 o 
  -3  -9   5       95.91      120.07     51.10 o 
  -2  -9   5      198.35      281.71     63.49 o 
  -1  -9   5     4025.80     4375.24    164.05 o 
   0  -9   5     2478.25     2371.34     94.68 o 
   1  -9   5      255.85      295.28    116.87 o 
   2  -9   5     1142.65     1132.12     97.43 o 
   3  -9   5     4361.56     4586.29    187.72 o 
   4  -9   5     2907.13     2887.83    173.89 o 
   5  -9   5     1098.57     1270.90    131.04 o 
   6  -9   5      153.63       91.50     61.75 o 
   7  -9   5       61.33       -5.25     53.41 o 
   8  -9   5        6.53       87.76     50.43 o 
   9  -9   5        2.50       77.34     46.22 o 
 -15  -8   5      104.09      276.31    108.56 o 
 -14  -8   5       51.10       72.99     44.51 o 
 -13  -8   5     2185.64     2085.19    243.16 o 
 -12  -8   5      381.63      448.93     81.18 o 
 -11  -8   5      315.50      266.35     50.78 o 
 -10  -8   5     2427.64     2545.86     99.83 o 
  -9  -8   5     3667.64     3660.80    135.43 o 
  -8  -8   5       77.59       86.29     50.86 o 
  -7  -8   5      163.99      178.02     52.53 o 
  -6  -8   5     5868.84     6320.29    175.38 o 
  -5  -8   5     2029.82     2071.44    159.87 o 
  -4  -8   5     1803.38     1683.53    167.28 o 
  -3  -8   5       35.22       27.68     34.85 o 
  -2  -8   5     1289.86     1243.84     76.38 o 
  -1  -8   5     1648.69     1797.97    180.53 o 
   0  -8   5       44.37       39.41     35.43 o 
   1  -8   5     2164.25     2178.51    130.74 o 
   2  -8   5     3729.23     3807.70    180.58 o 
   3  -8   5     2899.03     2961.62    199.06 o 
   4  -8   5     1483.71     1744.27    208.72 o 
   5  -8   5     4204.00     4289.97    194.65 o 
   6  -8   5     3878.26     3831.33    194.73 o 
   7  -8   5      414.08      333.27     77.09 o 
   8  -8   5        4.05       41.80     33.06 o 
   9  -8   5       13.01       17.48     32.16 o 
  10  -8   5       86.20        5.68     33.87 o 
 -15  -7   5      377.58      388.86    138.38 o 
 -14  -7   5      725.44      776.23    155.05 o 
 -13  -7   5      240.92      236.56     50.50 o 
 -12  -7   5      232.32      253.71     52.98 o 
 -11  -7   5      370.32      402.17     45.75 o 
 -10  -7   5     2180.81     2162.73     68.42 o 
  -9  -7   5     1308.58     1256.80     65.73 o 
  -8  -7   5      821.36      944.21    148.08 o 
  -7  -7   5    10493.30    11127.50    227.97 o 
  -6  -7   5     4356.69     4227.86    149.30 o 
  -5  -7   5     1681.25     1591.76    137.84 o 
  -4  -7   5      222.83      284.36     50.85 o 
  -3  -7   5       92.16       89.20     27.10 o 
  -2  -7   5     4225.77     4474.26    140.53 o 
  -1  -7   5     1785.22     1749.17    102.75 o 
   0  -7   5     2077.08     1954.15    127.01 o 
   1  -7   5     2343.43     2554.59    160.44 o 
   2  -7   5     1683.47     1899.46    174.76 o 
   3  -7   5       21.17       52.51     58.30 o 
   4  -7   5     1466.73     1506.71    171.90 o 
   5  -7   5     1564.80     1667.67    148.11 o 
   6  -7   5     4633.56     4997.78    297.48 o 
   7  -7   5      171.97       82.16     79.37 o 
   8  -7   5       34.65       84.15     60.09 o 
   9  -7   5      664.45      434.88    173.88 o 
  10  -7   5     1549.76     1619.89    251.22 o 
  11  -7   5       26.63       60.05     43.63 o 
 -15  -6   5      212.12      182.53    101.98 o 
 -14  -6   5      310.25      324.04     53.14 o 
 -13  -6   5      241.26      317.07     73.86 o 
 -12  -6   5     2425.76     2409.15    111.17 o 
 -11  -6   5     1361.49     1444.80     75.11 o 
 -10  -6   5     1839.17     1662.42     54.28 o 
  -9  -6   5     2294.67     2218.62     67.75 o 
  -8  -6   5     2935.96     3055.80     89.29 o 
  -7  -6   5     6327.72     6107.33    117.34 o 
  -6  -6   5     1361.00     1253.29     39.05 o 
  -5  -6   5     6408.31     6275.95     76.24 o 
  -4  -6   5     8232.24     7926.19    167.60 o 
  -3  -6   5     6575.69     5910.33    113.59 o 
  -2  -6   5     2986.63     2855.21     78.61 o 
  -1  -6   5      725.65      895.47     45.41 o 
   0  -6   5     2615.42     2684.42     88.97 o 
   1  -6   5     4760.09     4187.31    108.84 o 
   2  -6   5     1761.41     1611.21     91.26 o 
   3  -6   5     1686.21     1591.92     81.53 o 
   4  -6   5     8454.58     8560.48    368.66 o 
   5  -6   5     4806.48     4812.55    234.78 o 
   6  -6   5      886.52      850.65    230.82 o 
   8  -6   5      408.91      237.52    117.71 o 
   9  -6   5      297.96      170.93    100.72 o 
  10  -6   5       95.06       98.88     58.77 o 
  11  -6   5     1523.29     1354.82    127.93 o 
  12  -6   5     1283.42     1415.72    351.63 o 
 -15  -5   5      121.58       77.51     58.65 o 
 -14  -5   5      359.84      412.40     68.16 o 
 -13  -5   5        9.88       34.28     41.84 o 
 -12  -5   5     1776.07     1788.47     82.92 o 
 -11  -5   5      294.64      514.97     74.15 o 
 -10  -5   5       97.93      116.56     44.42 o 
  -9  -5   5      852.87      823.92     71.43 o 
  -8  -5   5      704.45      677.51     39.67 o 
  -7  -5   5      792.03      714.58     46.13 o 
  -6  -5   5      639.09      706.95     59.49 o 
  -5  -5   5    12740.54    12827.56    238.48 o 
  -4  -5   5    12099.85    12434.80    190.88 o 
  -3  -5   5      260.76      243.75     22.98 o 
  -2  -5   5     7674.43     7823.49    114.36 o 
  -1  -5   5    44470.16    48336.48    594.83 o 
   0  -5   5     4015.49     3497.98    120.09 o 
   1  -5   5       59.95       58.64     33.13 o 
   2  -5   5      169.56      150.61     30.32 o 
   3  -5   5     2024.41     2063.11    227.30 o 
   4  -5   5     4270.43     4189.11    224.51 o 
   5  -5   5     3331.08     3210.35    173.43 o 
   6  -5   5     2535.80     2560.81    135.16 o 
   7  -5   5     5524.04     5367.50    149.72 o 
   8  -5   5      682.40      609.40    111.57 o 
   9  -5   5       20.32       -4.46     45.12 o 
  10  -5   5      126.81       78.24     45.82 o 
  11  -5   5      930.24      865.87    122.59 o 
  12  -5   5     1976.31     2008.42    155.62 o 
 -15  -4   5      335.62      396.10     73.88 o 
 -14  -4   5     2064.25     2234.62    244.92 o 
 -13  -4   5      370.56      432.74    148.83 o 
 -12  -4   5      205.73      361.89     71.14 o 
 -11  -4   5      201.37      171.66     63.09 o 
 -10  -4   5      636.91      712.15     69.68 o 
  -9  -4   5      901.36      892.47     85.72 o 
  -8  -4   5      209.34      173.11     33.88 o 
  -7  -4   5     1625.71     1495.25     48.97 o 
  -6  -4   5    16774.96    16659.57    273.89 o 
  -5  -4   5    11208.68    11452.20    140.55 o 
  -4  -4   5      139.96      183.71     17.00 o 
  -3  -4   5     1184.62     1344.52     33.59 o 
  -2  -4   5     5693.27     5510.38     80.15 o 
  -1  -4   5     8330.21     8465.34    158.11 o 
   0  -4   5     1739.18     1664.21     48.83 o 
   1  -4   5    18234.88    17527.91    387.54 o 
   2  -4   5    20073.77    21148.30    711.91 o 
   3  -4   5     7190.35     7080.29    163.46 o 
   4  -4   5       64.05       61.44     53.15 o 
   5  -4   5      736.77      868.75    104.15 o 
   6  -4   5      687.43      640.26    157.66 o 
   7  -4   5     4308.83     4162.15    162.61 o 
   8  -4   5      169.03      131.88    129.28 o 
   9  -4   5     1962.15     1954.63    127.34 o 
  10  -4   5     1880.52     1929.45    119.54 o 
  11  -4   5      462.50      371.11     88.42 o 
  12  -4   5      110.27       45.56     66.35 o 
  13  -4   5      102.28      100.81    105.95 o 
 -15  -3   5      442.06      565.32    158.97 o 
 -14  -3   5      430.55      514.40     89.60 o 
 -13  -3   5      268.99      186.38     60.57 o 
 -12  -3   5      946.18      964.76     86.89 o 
 -11  -3   5     3968.34     3949.74    170.97 o 
 -10  -3   5      280.36      394.97    106.44 o 
  -9  -3   5       10.37       14.51     43.74 o 
  -8  -3   5       93.53      177.47     63.30 o 
  -7  -3   5      138.28      102.30     18.60 o 
  -6  -3   5     5056.62     5201.67    108.32 o 
  -5  -3   5     1203.86     1162.55     38.01 o 
  -4  -3   5    18359.21    18526.20    148.42 o 
  -3  -3   5     4989.72     4544.54     70.14 o 
  -2  -3   5     6198.26     6187.86     97.21 o 
  -1  -3   5     4709.75     5050.08     93.01 o 
   0  -3   5     1480.13     1559.25     43.45 o 
   1  -3   5    12040.91    12114.87    276.46 o 
   2  -3   5     8678.99     8590.25    148.70 o 
   3  -3   5     1790.78     1586.28     51.30 o 
   4  -3   5    18709.11    18717.16    372.89 o 
   5  -3   5    14251.98    14580.92    295.82 o 
   6  -3   5    13290.51    13221.35    277.17 o 
   7  -3   5      874.47      920.16     70.69 o 
   8  -3   5      926.81      863.13    128.52 o 
   9  -3   5      876.09      855.48    110.41 o 
  10  -3   5      233.24      228.06     59.26 o 
  11  -3   5       26.50       39.25     63.83 o 
  12  -3   5     1398.62     1286.39    130.59 o 
  13  -3   5     1444.52     1304.54    266.31 o 
 -15  -2   5       78.02       -2.22     46.08 o 
 -14  -2   5       38.25      109.81    147.17 o 
 -13  -2   5       45.90       62.94     51.13 o 
 -12  -2   5      550.19      465.41     87.17 o 
 -11  -2   5     2453.86     2344.30    154.66 o 
 -10  -2   5      243.34      133.99     57.21 o 
  -9  -2   5      209.36      204.31     56.23 o 
  -8  -2   5      597.79      705.06    179.73 o 
  -7  -2   5      816.90     1091.81    276.13 o 
  -6  -2   5      286.17      281.55     24.38 o 
  -5  -2   5      807.77      820.76     24.29 o 
  -4  -2   5     6391.97     6241.55     87.19 o 
  -3  -2   5      463.28      505.88     20.55 o 
  -2  -2   5      234.86      219.34     20.53 o 
  -1  -2   5      324.52      254.23     27.65 o 
   0  -2   5     7165.35     6932.64     98.27 o 
   1  -2   5     2950.78     2776.83     68.61 o 
   2  -2   5      935.12      911.25     48.14 o 
   3  -2   5     3761.27     3743.20     81.90 o 
   4  -2   5     6050.03     6161.65    215.11 o 
   5  -2   5     1930.39     1939.12     85.33 o 
   6  -2   5      323.25      285.23    147.75 o 
   7  -2   5     4510.79     4918.52    331.22 o 
   8  -2   5     7672.88     7763.45    662.09 o 
   9  -2   5       56.71       89.29     80.59 o 
  10  -2   5        3.14        7.24     38.24 o 
  11  -2   5      133.17       77.16     75.45 o 
  12  -2   5      173.69      145.47     40.51 o 
  13  -2   5     1331.94     1267.51    182.26 o 
  14  -2   5      178.98       12.35     68.11 o 
 -15  -1   5       72.80      129.40     65.23 o 
 -14  -1   5      134.87       39.45     50.57 o 
 -13  -1   5      434.69      427.24    107.52 o 
 -12  -1   5     2606.14     2710.71    248.92 o 
 -11  -1   5       26.02      -25.42     64.15 o 
 -10  -1   5       78.68      157.28     67.68 o 
  -9  -1   5     5581.91     6728.54    302.35 o 
  -8  -1   5     3325.70     3233.37    114.40 o 
  -7  -1   5     1504.31     1505.46     71.39 o 
  -6  -1   5    10657.73    10855.53    181.46 o 
  -5  -1   5    29186.28    31269.02    341.59 o 
  -4  -1   5     1975.42     1877.53     42.48 o 
  -3  -1   5     7461.47     7973.09    147.40 o 
  -2  -1   5      513.68      434.96     18.83 o 
  -1  -1   5      837.19      738.63     50.07 o 
   0  -1   5     2641.58     2536.34     52.13 o 
   1  -1   5     2986.08     2952.14     64.12 o 
   2  -1   5    13832.23    14125.67    146.99 o 
   3  -1   5     1729.90     1599.43     41.22 o 
   4  -1   5      720.50      658.69     35.46 o 
   5  -1   5      135.02       87.84     24.48 o 
   6  -1   5     1249.46     1377.06    109.01 o 
   7  -1   5       85.71       89.48     48.90 o 
   8  -1   5     1404.55     1284.49     86.22 o 
   9  -1   5     3874.16     3818.36    194.28 o 
  10  -1   5     6827.82     7042.24    354.29 o 
  11  -1   5     2273.58     2198.43     83.53 o 
  12  -1   5      594.56      634.98     51.45 o 
  13  -1   5      540.49      706.95    175.50 o 
  14  -1   5      397.05      583.02     94.91 o 
 -14   0   5      653.91      527.89    142.54 o 
 -13   0   5     2969.04     2930.68    165.81 o 
 -12   0   5     1465.69     1374.31    101.52 o 
 -11   0   5      239.21      226.96     63.25 o 
 -10   0   5     4198.76     4478.04    262.53 o 
  -9   0   5     1135.77     1261.13    126.17 o 
  -8   0   5       91.34       47.48     48.41 o 
  -7   0   5     1567.21     1515.81     71.71 o 
  -6   0   5     9382.23     9433.37    133.32 o 
  -5   0   5    17049.87    17192.46    151.44 o 
  -4   0   5     6758.62     6638.21     84.96 o 
  -3   0   5    10408.47    10535.21    155.71 o 
  -2   0   5     8554.00     8467.30    130.78 o 
  -1   0   5     5830.61     5363.99     94.37 o 
   0   0   5      140.90      137.58     22.04 o 
   1   0   5    14608.38    15380.56    223.51 o 
   2   0   5    29657.92    31334.10    389.90 o 
   4   0   5     6398.46     6410.18    121.02 o 
   5   0   5     2751.78     2399.71     55.98 o 
   6   0   5    11501.30    12386.53    120.74 o 
   7   0   5     3128.15     3146.53     91.07 o 
   8   0   5      195.90      186.14     61.67 o 
   9   0   5     1114.41     1224.96    141.42 o 
  10   0   5     1932.49     2200.99    125.91 o 
  11   0   5        2.93       14.35     77.12 o 
  12   0   5      336.22      327.79     98.25 o 
  13   0   5      910.84     1122.96    100.24 o 
  14   0   5      958.88      928.10    196.22 o 
  15   0   5      107.05       98.55    233.56 o 
 -14   1   5      129.61       73.35     62.32 o 
 -13   1   5       21.66       18.24     58.59 o 
 -12   1   5       63.52       23.32     59.98 o 
 -11   1   5      247.21      250.19    102.25 o 
 -10   1   5     6789.37     6925.78    186.86 o 
  -9   1   5       15.17        2.54     22.54 o 
  -8   1   5     2593.38     2429.78     77.39 o 
  -7   1   5      954.20      981.70     51.81 o 
  -6   1   5      284.72      112.12     22.53 o 
  -5   1   5      195.45      223.18     24.85 o 
  -4   1   5     2721.03     2662.50     58.27 o 
  -3   1   5    18543.64    18879.49    172.09 o 
  -2   1   5     9930.55     9545.80    106.97 o 
  -1   1   5     2811.21     2829.15     80.97 o 
   0   1   5     8018.98     7756.92     98.02 o 
   1   1   5    12469.88    12224.96    164.41 o 
   2   1   5     3282.68     3495.04     61.17 o 
   3   1   5    13143.37    13999.71    292.44 o 
   4   1   5     3237.65     3397.34     75.00 o 
   5   1   5     5617.89     5340.39    115.54 o 
   6   1   5     6889.87     6333.02    165.23 o 
   7   1   5      623.41      507.71     40.12 o 
   8   1   5     3304.11     3158.40    128.42 o 
   9   1   5     1551.24     1579.25    204.91 o 
  10   1   5      139.40      129.73    134.69 o 
  11   1   5       11.73       90.23     86.53 o 
  12   1   5       84.46       25.59     65.32 o 
  13   1   5      373.24      388.07     51.93 o 
  14   1   5     1674.16     1788.50    116.88 o 
  15   1   5      724.64      652.19     86.81 o 
 -14   2   5      478.77      623.07     95.70 o 
 -13   2   5      768.90      874.16     89.91 o 
 -12   2   5     1832.49     2117.45    136.15 o 
 -11   2   5      413.94      410.19     82.34 o 
 -10   2   5      193.05      128.97     57.92 o 
  -9   2   5     1361.83     1278.15     71.32 o 
  -8   2   5     6571.14     6596.48    145.94 o 
  -7   2   5      233.24       95.11     23.69 o 
  -6   2   5      104.71       73.80     38.50 o 
  -5   2   5     2707.12     2530.86     72.42 o 
  -4   2   5    11833.76    12221.73    340.66 o 
  -3   2   5      719.44      684.81     26.75 o 
  -2   2   5     4346.46     4278.59     65.95 o 
  -1   2   5    37882.08    40877.63    281.60 o 
   0   2   5    11010.03    11531.09     99.98 o 
   1   2   5      338.37      445.76     24.63 o 
   2   2   5     1026.53      951.13     43.69 o 
   3   2   5    44509.63    47213.89    624.45 o 
   4   2   5    11365.50    11281.88    213.59 o 
   5   2   5     1787.82     1908.20     58.44 o 
   6   2   5       76.80       43.00     49.41 o 
   7   2   5      512.84      503.10     52.27 o 
   8   2   5     4114.36     4038.92    128.77 o 
   9   2   5      929.83      790.37    120.68 o 
  10   2   5     1143.77     1143.41    131.79 o 
  11   2   5     1706.57     1744.44     86.34 o 
  12   2   5       29.76       24.03     28.78 o 
  13   2   5       78.47       56.01     30.30 o 
  14   2   5     1231.73     1275.80    145.68 o 
  15   2   5      129.05       46.79     58.83 o 
 -13   3   5      745.86      838.39     93.51 o 
 -12   3   5      408.18      283.47     88.30 o 
 -11   3   5       70.58       69.85     63.58 o 
 -10   3   5     1603.30     1759.88    107.80 o 
  -9   3   5     1956.87     1902.94    116.35 o 
  -8   3   5      387.94      345.71     62.32 o 
  -7   3   5      322.54      229.36     55.73 o 
  -6   3   5     3882.17     3901.40     88.09 o 
  -5   3   5     4349.47     4148.46     81.32 o 
  -4   3   5    13920.57    14710.29    245.28 o 
  -3   3   5      218.93      265.34     41.79 o 
  -2   3   5     6857.70     6747.40     99.20 o 
  -1   3   5     1178.52      989.33     30.74 o 
   0   3   5     6321.53     6580.50     84.08 o 
   1   3   5    21335.33    22342.22    128.89 o 
   2   3   5    16145.21    17155.10    183.21 o 
   3   3   5    45666.62    50013.57    353.70 o 
   4   3   5       63.13       80.45     19.49 o 
   5   3   5     5482.04     5584.03    116.08 o 
   6   3   5     7890.09     7798.80    187.07 o 
   7   3   5      818.97      667.83     44.10 o 
   8   3   5      106.88      103.63     41.72 o 
   9   3   5      237.28      214.19     61.66 o 
  10   3   5     1091.68     1167.40    127.16 o 
  11   3   5     3673.21     4033.85    114.27 o 
  12   3   5      468.69      468.32     45.56 o 
  13   3   5      118.12      188.37     44.49 o 
  14   3   5      572.04      559.32     87.86 o 
  15   3   5      980.11      891.16     98.09 o 
 -13   4   5       34.21       79.05     76.17 o 
 -12   4   5       23.26       90.37     60.44 o 
 -11   4   5       17.71       92.51     62.17 o 
 -10   4   5      267.14      262.52     57.22 o 
  -9   4   5     1013.54      982.71     65.90 o 
  -8   4   5      738.58      741.60     47.96 o 
  -7   4   5     7092.66     7092.78    160.23 o 
  -6   4   5     7076.62     6999.01    138.88 o 
  -5   4   5     2637.24     2609.53     98.88 o 
  -4   4   5      968.33      948.05     39.57 o 
  -3   4   5     1162.70     1158.55    204.42 o 
  -2   4   5    14297.61    15188.33    166.85 o 
  -1   4   5     2965.57     2919.13     54.43 o 
   0   4   5     3307.05     3574.79     69.21 o 
   1   4   5     2436.80     2418.32     56.24 o 
   2   4   5    17336.90    18147.25    178.92 o 
   3   4   5      973.65      873.86     25.47 o 
   4   4   5      257.47      303.35     26.95 o 
   5   4   5     1564.85     1532.33     57.14 o 
   6   4   5     6483.47     6514.57    142.87 o 
   7   4   5     1967.12     2422.67    723.49 o 
   8   4   5      799.51      796.81     74.96 o 
   9   4   5     3473.87     3486.84    133.51 o 
  10   4   5     1322.02     1259.28     96.63 o 
  11   4   5       13.05       28.25     34.73 o 
  12   4   5      234.91      237.45     39.03 o 
  13   4   5      425.82      453.47     45.54 o 
  14   4   5      236.20      240.43     48.79 o 
  15   4   5      796.14      858.44    123.70 o 
 -12   5   5      426.61      441.87     97.39 o 
 -11   5   5      935.06     1137.74    192.30 o 
 -10   5   5      831.75      863.19     77.16 o 
  -9   5   5      694.84      741.98     94.00 o 
  -8   5   5     2275.25     2168.96    143.83 o 
  -7   5   5     2580.38     2459.80    124.75 o 
  -6   5   5      412.90      255.85     51.21 o 
  -5   5   5     4197.86     4284.86    132.10 o 
  -4   5   5     9661.80     9914.63    111.79 o 
  -3   5   5     8486.92     8065.90    218.46 o 
  -2   5   5      347.39      411.87     48.61 o 
  -1   5   5      177.99       86.55     37.38 o 
   0   5   5     2648.41     2464.70     71.05 o 
   1   5   5     4157.20     3763.77     82.52 o 
   2   5   5      540.51      455.33     59.54 o 
   3   5   5      362.33      406.27     45.49 o 
   4   5   5    18987.35    18572.43    528.93 o 
   5   5   5    17321.06    17080.84    718.80 o 
   6   5   5     8570.36     9178.04    234.77 o 
   7   5   5     3191.06     3127.62    130.95 o 
   8   5   5     1549.35     1891.26    297.53 o 
   9   5   5     1096.45     1045.02    100.86 o 
  10   5   5       17.29       33.85     30.56 o 
  11   5   5     3185.60     2856.41    212.66 o 
  12   5   5     3677.95     3661.31    161.95 o 
  13   5   5      218.62      325.96     82.97 o 
  14   5   5       17.89       35.69     29.54 o 
  15   5   5       56.31      111.53    118.11 o 
 -12   6   5     1162.07     1232.10    111.26 o 
 -11   6   5      508.80      189.95    132.30 o 
 -10   6   5      142.00       86.42     48.03 o 
  -9   6   5      221.52      283.77     65.92 o 
  -8   6   5      658.03      563.24     70.07 o 
  -7   6   5      632.77      531.60    141.44 o 
  -6   6   5      168.59      115.15     50.43 o 
  -5   6   5     2888.91     2868.14    119.98 o 
  -4   6   5     7210.45     7311.68    128.23 o 
  -3   6   5     4070.73     4059.45    119.62 o 
  -2   6   5     5172.65     5219.73    117.76 o 
  -1   6   5    20300.35    20866.91    341.48 o 
   0   6   5     3326.34     3398.50    114.09 o 
   1   6   5     1487.01     1656.07     75.51 o 
   2   6   5       95.23       89.29     28.11 o 
   3   6   5     4720.77     4971.17    127.51 o 
   4   6   5    10264.04    10964.37    227.66 o 
   5   6   5     7101.97     7448.56    214.44 o 
   6   6   5     2908.48     2872.06    116.63 o 
   7   6   5     5826.72     6295.77    254.92 o 
   8   6   5     4754.72     4752.12     89.51 o 
   9   6   5      678.53      678.39    203.47 o 
  10   6   5      601.01      592.58     43.67 o 
  11   6   5     3088.62     3085.74    114.82 o 
  12   6   5     3675.64     3417.78    190.41 o 
  13   6   5      272.47      206.97     47.56 o 
  14   6   5      516.79      712.18    168.29 o 
  15   6   5     1250.36     1288.50    162.80 o 
 -11   7   5      199.40       39.93     68.20 o 
 -10   7   5       16.19       53.83     43.57 o 
  -9   7   5      985.34      982.79    120.99 o 
  -8   7   5     1536.37     1480.00     73.63 o 
  -7   7   5      788.14      764.23     68.96 o 
  -6   7   5     3088.96     3192.25    121.40 o 
  -5   7   5      943.73      933.64    101.48 o 
  -4   7   5      516.02      371.97    102.58 o 
  -3   7   5       73.58       46.47     44.64 o 
  -2   7   5      490.48      211.91    169.33 o 
  -1   7   5      158.97      111.57     39.23 o 
   0   7   5      243.54      111.68     32.75 o 
   1   7   5     7916.97     7254.98    159.52 o 
   2   7   5     4389.42     4126.54    112.89 o 
   3   7   5       58.06       18.18     20.76 o 
   4   7   5      365.59      456.92     83.29 o 
   5   7   5      597.38      669.63    166.99 o 
   6   7   5     4570.17     4556.96    145.19 o 
   7   7   5     4046.33     4272.03    165.40 o 
   8   7   5       93.05       90.22     78.91 o 
   9   7   5     2422.39     2400.60    164.46 o 
  10   7   5     5056.82     5279.95    273.16 o 
  11   7   5     1314.29     1276.35     80.07 o 
  12   7   5       37.51       76.24     96.85 o 
  13   7   5      160.98      124.06     53.15 o 
  14   7   5      454.71      546.59    162.62 o 
  15   7   5       49.87       36.13    110.18 o 
 -10   8   5       28.89       63.92     43.92 o 
  -9   8   5       94.32      103.02     78.52 o 
  -8   8   5       10.07       35.90     34.62 o 
  -7   8   5      310.74      318.07     62.06 o 
  -6   8   5     3758.38     3535.80    130.38 o 
  -5   8   5     1230.64     1231.70    103.84 o 
  -4   8   5      454.56      477.02     75.12 o 
  -3   8   5     1043.55     1003.72     80.30 o 
  -2   8   5     5576.68     5833.07    172.48 o 
  -1   8   5      500.08      438.85     45.53 o 
   0   8   5      734.48      707.75     61.54 o 
   1   8   5     4426.54     4221.85    154.25 o 
   2   8   5     2838.86     2976.85    123.31 o 
   3   8   5      784.90      711.61     44.42 o 
   4   8   5     6026.36     6105.49    180.47 o 
   5   8   5    14784.50    14727.77    359.48 o 
   6   8   5     1971.17     1960.71    143.30 o 
   7   8   5      915.02      864.46    222.20 o 
   8   8   5       40.35       88.09     66.83 o 
   9   8   5      396.46      402.69     92.62 o 
  10   8   5      139.81       73.03     63.53 o 
  11   8   5      195.96      151.73    113.34 o 
  12   8   5     1796.52     1770.55     92.39 o 
  13   8   5      950.70      822.65    133.82 o 
  14   8   5        1.54      211.45    108.92 o 
  15   8   5       70.07      127.66    111.71 o 
  -9   9   5        5.96       14.12     42.82 o 
  -8   9   5      148.55      130.17     69.87 o 
  -7   9   5      209.46      245.74     69.23 o 
  -6   9   5      931.30      999.73     94.63 o 
  -5   9   5      221.38      178.00     60.01 o 
  -4   9   5     3454.03     3507.43    134.39 o 
  -3   9   5     2636.16     2619.41    131.88 o 
  -2   9   5      845.56      876.78     78.21 o 
  -1   9   5      366.89      177.20     80.88 o 
   0   9   5     4185.73     4219.49    136.09 o 
   1   9   5      166.81      122.06     41.71 o 
   2   9   5      178.83      191.01     49.13 o 
   3   9   5      766.85      850.09     51.75 o 
   4   9   5     1305.44     1391.85    103.94 o 
   5   9   5     2450.37     2258.41    186.63 o 
   6   9   5      628.32      640.01    125.36 o 
   7   9   5     1451.12     1231.67    134.18 o 
   8   9   5      522.04      529.66    169.10 o 
   9   9   5      189.33      200.36     83.04 o 
  10   9   5       96.88      145.36     77.27 o 
  11   9   5       67.73      -26.91     59.85 o 
  12   9   5     1095.93     1384.48    591.55 o 
  13   9   5     1793.00     1676.12    100.10 o 
  14   9   5       23.44      127.12    130.00 o 
  -8  10   5     1245.08     1200.82    121.59 o 
  -7  10   5      369.97      370.26     75.04 o 
  -6  10   5     1133.09     1357.51     97.14 o 
  -5  10   5     1730.82     1849.51    116.12 o 
  -4  10   5      274.87      167.36     59.98 o 
  -3  10   5      155.82      167.07     59.55 o 
  -2  10   5       35.36      -13.10     63.61 o 
  -1  10   5      638.43      416.91    204.19 o 
   0  10   5     9143.65     9525.69    182.81 o 
   1  10   5     1428.09     1579.15    114.41 o 
   2  10   5     1358.56     1297.34     79.94 o 
   3  10   5     1680.14     1681.17     96.54 o 
   4  10   5      821.72      815.04     70.57 o 
   5  10   5       39.87       76.39     70.09 o 
   6  10   5       40.99       81.60    111.58 o 
   7  10   5      789.18      936.45    168.99 o 
   8  10   5       11.11       48.43     58.16 o 
   9  10   5     1369.70     1544.31    120.59 o 
  10  10   5      819.33      904.11    121.35 o 
  11  10   5      147.02      230.77     81.29 o 
  12  10   5      266.76      349.41    317.40 o 
  13  10   5      757.39      781.53    251.76 o 
  14  10   5      123.72      132.53    106.04 o 
  -7  11   5       63.62      106.52     51.76 o 
  -6  11   5     1937.63     2029.55    110.67 o 
  -5  11   5     3746.46     3852.42    131.14 o 
  -4  11   5       96.49      128.72     50.71 o 
  -3  11   5      444.20      514.12    112.38 o 
  -2  11   5     1348.98     1278.36     79.20 o 
  -1  11   5      869.30      877.61     85.18 o 
   0  11   5        3.54       19.93     25.79 o 
   1  11   5      195.84      109.84     45.95 o 
   2  11   5     8899.30     8899.38    165.52 o 
   3  11   5     3727.84     3724.65    126.06 o 
   4  11   5      170.83      137.14     33.15 o 
   5  11   5     1177.94     1285.27    181.48 o 
   6  11   5     4928.59     5016.65    198.73 o 
   7  11   5      441.73      410.28    105.64 o 
   8  11   5      251.75      323.45    102.82 o 
   9  11   5     1096.98     1188.47    140.59 o 
  10  11   5      344.75      509.05     98.83 o 
  11  11   5      411.00      553.51    260.32 o 
  12  11   5       99.98       71.93     56.69 o 
  13  11   5     1490.32     2154.35    832.72 o 
  -6  12   5      543.29      557.96     88.26 o 
  -5  12   5      116.51       66.68     52.86 o 
  -4  12   5      322.31      373.84     78.00 o 
  -3  12   5     2069.72     2122.33    154.36 o 
  -2  12   5      887.46      896.36    185.87 o 
  -1  12   5       38.12       50.52     46.99 o 
   0  12   5      840.06      795.20     82.15 o 
   1  12   5      902.65      883.69     66.72 o 
   2  12   5      158.12      153.36     47.68 o 
   3  12   5      240.41      177.76     46.44 o 
   4  12   5      727.24      756.25     52.24 o 
   5  12   5     2191.91     2567.86    211.99 o 
   6  12   5     5433.04     5469.10    274.49 o 
   7  12   5      388.41      362.48    105.83 o 
   8  12   5     1110.62     1139.01    132.02 o 
   9  12   5     1394.58     1598.93    224.53 o 
  10  12   5       29.82       34.79     78.97 o 
  11  12   5      591.51      409.70     84.60 o 
  12  12   5       18.19        1.38     89.78 o 
  13  12   5      583.65      584.78     96.30 o 
  -4  13   5      951.80     1083.76    144.32 o 
  -3  13   5       97.09       36.81     31.62 o 
  -2  13   5      596.25      524.82     78.45 o 
  -1  13   5      928.47     1015.39     95.64 o 
   0  13   5     2462.10     2469.54     80.55 o 
   1  13   5      724.73      735.89    101.80 o 
   2  13   5      694.67      587.93    114.72 o 
   3  13   5     1956.26     1959.76    140.85 o 
   4  13   5      646.58      689.74     99.07 o 
   5  13   5      264.75      165.73     63.90 o 
   6  13   5      269.38       93.90     70.38 o 
   7  13   5      133.52      170.25    130.05 o 
   8  13   5     1883.82     1897.95    216.33 o 
   9  13   5     1284.72     1239.71    186.14 o 
  10  13   5      431.72      447.13    137.12 o 
  11  13   5      120.81      165.04     91.71 o 
  12  13   5      469.53      449.00    110.63 o 
  -2  14   5     1102.72     1051.13     96.43 o 
  -1  14   5      612.58      601.61     55.06 o 
   0  14   5      922.29      737.17     85.53 o 
   1  14   5      996.17      878.81     89.60 o 
   2  14   5     1309.65     1273.65    148.50 o 
   3  14   5     1162.70     1242.84    122.04 o 
   4  14   5      216.26      106.59     69.07 o 
   5  14   5      194.72      176.16     80.53 o 
   6  14   5      330.28      195.36     74.60 o 
   7  14   5     1011.83      818.49    143.91 o 
   8  14   5        0.74      118.59     58.22 o 
   9  14   5      349.71      369.99     91.61 o 
  10  14   5      594.98      447.08    131.96 o 
   0  15   5       97.04       99.43     45.95 o 
   1  15   5      281.75      355.77    136.67 o 
   2  15   5     1564.68     1586.03    149.41 o 
   3  15   5      397.02      353.31     87.74 o 
   4  15   5       55.64       36.50     62.26 o 
   5  15   5      149.90      148.38     68.83 o 
   6  15   5      254.72      142.86     66.72 o 
   7  15   5      472.60      354.48    108.90 o 
   8  15   5       27.81      104.42     69.30 o 
  -7 -15   6      609.19      644.80    103.61 o 
  -6 -15   6       66.38       51.96     36.85 o 
  -5 -15   6      867.84     1227.24    217.62 o 
  -4 -15   6     1466.59     1673.38    363.79 o 
  -3 -15   6       32.05       79.48     64.07 o 
  -2 -15   6        4.22       -5.69     65.09 o 
  -1 -15   6      656.23      677.35    205.37 o 
 -10 -14   6      599.69      629.89    168.92 o 
  -9 -14   6      140.80      120.42     46.04 o 
  -8 -14   6       37.70       55.90     27.76 o 
  -7 -14   6      221.82      204.54     82.30 o 
  -6 -14   6       41.15       15.90     27.63 o 
  -5 -14   6     1163.94     1272.64    186.40 o 
  -4 -14   6     1248.01     1319.51    125.23 o 
  -3 -14   6        3.39       94.64     50.61 o 
  -2 -14   6      881.46      771.54     78.28 o 
  -1 -14   6      246.13      188.87    121.13 o 
   0 -14   6        6.56       29.93     69.42 o 
   1 -14   6      265.01      254.53     84.64 o 
   2 -14   6      491.78      508.82     81.47 o 
 -11 -13   6        0.75       75.96     54.86 o 
 -10 -13   6      930.24     1060.12    146.26 o 
  -9 -13   6      369.83      466.27     68.57 o 
  -8 -13   6       68.46       77.21     55.45 o 
  -7 -13   6      673.23      705.48    118.95 o 
  -6 -13   6     2032.27     2310.66    362.80 o 
  -5 -13   6     1030.05     1049.00    106.61 o 
  -4 -13   6       34.69       37.44     51.64 o 
  -3 -13   6      132.45       70.82     51.78 o 
  -2 -13   6      323.28      280.01    103.16 o 
  -1 -13   6       53.60       17.30     50.29 o 
   0 -13   6       96.30       76.00     46.08 o 
   1 -13   6      313.95      195.63    103.02 o 
   2 -13   6      441.87      481.78     86.71 o 
   3 -13   6       10.73       63.50     52.56 o 
   4 -13   6       99.70      123.61     97.75 o 
 -12 -12   6       88.61      164.87    117.12 o 
 -11 -12   6      265.86      257.75     67.65 o 
 -10 -12   6        4.84       23.43     42.88 o 
  -9 -12   6       87.72      114.11     52.66 o 
  -8 -12   6      642.80      865.52    282.98 o 
  -7 -12   6     3906.41     4515.95    417.58 o 
  -6 -12   6      526.52      627.41    124.45 o 
  -5 -12   6        0.12       54.48     35.75 o 
  -4 -12   6     2653.62     2480.43    123.53 o 
  -3 -12   6     2367.22     2469.47    127.39 o 
  -2 -12   6       31.68       57.39     62.32 o 
  -1 -12   6       49.29       74.24     65.86 o 
   0 -12   6     1169.06      845.04    231.25 o 
   1 -12   6     1797.64     1717.50    120.99 o 
   2 -12   6      879.83      902.80    105.90 o 
   3 -12   6      511.30      394.90     99.78 o 
   4 -12   6     2245.40     2289.03    194.16 o 
   5 -12   6      702.53      817.50    166.40 o 
   6 -12   6      200.48      260.26     81.73 o 
 -13 -11   6        1.28       68.83     42.97 o 
 -12 -11   6      808.80      585.69    256.58 o 
 -11 -11   6     1158.49     1545.31    613.44 o 
 -10 -11   6      257.64      268.26     68.82 o 
  -9 -11   6      490.64      587.55     68.81 o 
  -8 -11   6      384.89      365.14    127.30 o 
  -7 -11   6      133.47      188.49     69.08 o 
  -6 -11   6       41.70       30.40     27.46 o 
  -5 -11   6     1178.88     1366.33     83.95 o 
  -4 -11   6     3874.05     3626.05    150.72 o 
  -3 -11   6     3557.61     3759.07    156.83 o 
  -2 -11   6       18.14       52.71     43.52 o 
  -1 -11   6     2978.97     2924.31    234.19 o 
   0 -11   6      660.84      633.70    146.19 o 
   1 -11   6      218.37      131.62     61.73 o 
   2 -11   6      918.36     1020.82    115.97 o 
   3 -11   6       24.43       60.67     40.47 o 
   4 -11   6     1485.38     1359.97     89.19 o 
   5 -11   6      844.22      808.54    106.79 o 
   6 -11   6      105.81       68.31     39.99 o 
   7 -11   6      148.11      190.58     74.91 o 
 -14 -10   6      627.48      494.79    184.06 o 
 -13 -10   6      105.78       84.33     62.97 o 
 -12 -10   6       24.74       48.38     60.41 o 
 -11 -10   6       55.55       97.94     43.71 o 
 -10 -10   6      793.04     1002.54    363.39 o 
  -9 -10   6     1375.67     1404.62    102.39 o 
  -8 -10   6     1698.09     1939.32    296.58 o 
  -7 -10   6     1129.36     1149.32    102.37 o 
  -6 -10   6      991.18     1058.93    110.72 o 
  -5 -10   6      391.32      495.79    102.28 o 
  -4 -10   6       68.06       86.34     39.88 o 
  -3 -10   6      152.86      129.36     48.52 o 
  -2 -10   6      415.28      414.16     71.11 o 
  -1 -10   6     2607.72     2581.78    132.46 o 
   0 -10   6      223.85      211.36    101.44 o 
   1 -10   6     1457.07     1319.92    141.76 o 
   2 -10   6     1526.23     1701.24    143.20 o 
   3 -10   6      442.61      394.66    113.01 o 
   4 -10   6       83.77      168.15     67.63 o 
   5 -10   6       19.14       70.30     33.29 o 
   6 -10   6      839.79      881.10    130.63 o 
   7 -10   6       63.31       79.07     59.91 o 
   8 -10   6       10.29       25.71     41.24 o 
 -14  -9   6     1646.49     1814.37    168.74 o 
 -13  -9   6     1158.13     1133.00    117.57 o 
 -12  -9   6      409.08      452.89    103.52 o 
 -11  -9   6      541.08      561.20     69.11 o 
 -10  -9   6      446.11      562.88    165.73 o 
  -9  -9   6      111.21       38.26     51.26 o 
  -8  -9   6      436.00      420.13    172.48 o 
  -7  -9   6     3912.21     3870.09    222.53 o 
  -6  -9   6    10382.68    10625.59    367.49 o 
  -5  -9   6     1068.96      993.42    114.15 o 
  -4  -9   6      108.57      143.71     55.45 o 
  -3  -9   6      612.56      580.49     72.86 o 
  -2  -9   6      327.92      392.14     70.03 o 
  -1  -9   6      666.74      772.93     79.51 o 
   0  -9   6     2161.29     2360.00    129.96 o 
   1  -9   6     8684.31     9290.79    347.98 o 
   2  -9   6     4093.90     4311.17    532.94 o 
   3  -9   6      868.43      964.09    122.02 o 
   4  -9   6      871.51     1057.66    137.33 o 
   5  -9   6     4570.55     4892.88    247.79 o 
   6  -9   6      162.48      132.84     57.01 o 
   7  -9   6       21.09       63.46     48.63 o 
   8  -9   6       46.76        5.42     62.57 o 
   9  -9   6      264.74      248.53     86.03 o 
 -14  -8   6        2.53       37.24     29.55 o 
 -13  -8   6        9.01       -3.85     69.01 o 
 -12  -8   6     1642.41     1669.48    118.50 o 
 -11  -8   6      585.71      602.58     70.25 o 
 -10  -8   6     1266.96     1277.72     60.48 o 
  -9  -8   6       39.59       95.16     54.53 o 
  -8  -8   6     1607.45     1740.72     60.24 o 
  -7  -8   6     1601.58     1514.18     98.25 o 
  -6  -8   6      628.17      679.74    139.90 o 
  -5  -8   6     1484.49     1456.87     61.44 o 
  -4  -8   6     1596.99     1511.75    141.51 o 
  -3  -8   6     4689.27     4592.10    147.66 o 
  -2  -8   6     1623.30     1625.69    165.88 o 
  -1  -8   6     1368.27     1578.00    144.32 o 
   0  -8   6     1905.88     2197.44    233.88 o 
   1  -8   6      241.54      196.67    117.39 o 
   2  -8   6       35.34      116.20     57.81 o 
   3  -8   6      471.53      519.87    104.66 o 
   4  -8   6     1131.46     1139.20    127.42 o 
   5  -8   6     7306.73     7821.43    245.88 o 
   6  -8   6      349.92      264.90     79.94 o 
   7  -8   6     1178.11      882.61    256.55 o 
   8  -8   6      203.35      182.32     89.01 o 
   9  -8   6        3.82       67.61     55.63 o 
  10  -8   6       37.05       60.99     40.72 o 
 -15  -7   6      560.06      588.60     66.79 o 
 -14  -7   6       16.05       23.12     26.25 o 
 -13  -7   6     1012.27      983.61     64.05 o 
 -12  -7   6      873.87      809.68     96.62 o 
 -11  -7   6      103.63       96.78     84.46 o 
 -10  -7   6     1387.28     1262.03     48.15 o 
  -9  -7   6      922.82      913.82     50.88 o 
  -8  -7   6     2725.73     2595.32    129.12 o 
  -7  -7   6     1580.53     1576.98     70.12 o 
  -6  -7   6     3859.21     3874.21    105.65 o 
  -5  -7   6     7439.64     7437.03    227.85 o 
  -4  -7   6     1684.21     1617.15     76.47 o 
  -3  -7   6      182.14      176.80     32.20 o 
  -2  -7   6      277.96      300.41     47.40 o 
  -1  -7   6     2691.99     2627.75    115.59 o 
   0  -7   6     9308.85     9666.99    355.50 o 
   1  -7   6     4311.46     4403.26    137.47 o 
   2  -7   6      444.50      341.90     74.51 o 
   3  -7   6     2228.84     2342.13    115.05 o 
   4  -7   6     3891.97     3980.79    221.18 o 
   5  -7   6       98.06      114.77     76.03 o 
   6  -7   6      421.85      431.45    163.07 o 
   7  -7   6     1884.40     1926.28    192.89 o 
   8  -7   6      423.75      327.75     85.09 o 
   9  -7   6      103.10      115.64    145.59 o 
  10  -7   6      740.22      862.98    310.23 o 
  11  -7   6      957.27      757.61    188.74 o 
 -15  -6   6      141.08      123.06     47.50 o 
 -14  -6   6       34.13       54.13     57.69 o 
 -13  -6   6     1491.65     1425.15    172.71 o 
 -12  -6   6      333.44      354.79     54.16 o 
 -11  -6   6      478.37      462.84    112.49 o 
 -10  -6   6      419.31      400.06     57.32 o 
  -9  -6   6     1728.33     1907.34    125.23 o 
  -8  -6   6       54.21       50.49     25.22 o 
  -7  -6   6      593.02      593.93     87.67 o 
  -6  -6   6    15378.06    15906.78    238.87 o 
  -5  -6   6    14771.74    15378.42    214.42 o 
  -4  -6   6     1589.85     1524.09     51.23 o 
  -3  -6   6      367.93      325.19     46.35 o 
  -2  -6   6     9083.54     8904.64    149.13 o 
  -1  -6   6    20693.04    22279.70    358.54 o 
   0  -6   6      330.47      389.31     40.93 o 
   1  -6   6     2443.70     2311.73    101.92 o 
   2  -6   6    11197.51    11966.18    250.87 o 
   3  -6   6     3539.50     3290.22    121.64 o 
   4  -6   6      875.82      734.23     80.62 o 
   5  -6   6      711.43      740.27     91.59 o 
   6  -6   6     5495.85     5669.18    228.94 o 
   7  -6   6      135.95       34.37     62.57 o 
   8  -6   6      231.03      246.24     79.34 o 
   9  -6   6     1524.56     1443.19    117.12 o 
  10  -6   6     1441.80     1273.99    342.26 o 
  11  -6   6      995.94     1001.38    175.23 o 
  12  -6   6      101.45       46.40     43.60 o 
 -15  -5   6      524.34      544.10     77.49 o 
 -14  -5   6       81.39       89.52     48.97 o 
 -13  -5   6     1113.83     1096.41    102.66 o 
 -12  -5   6        0.51       24.75     42.37 o 
 -11  -5   6     4379.07     4640.50    171.31 o 
 -10  -5   6     5496.97     5585.18    199.74 o 
  -9  -5   6      223.46      193.62     24.66 o 
  -8  -5   6     2615.75     2599.47     79.68 o 
  -7  -5   6     9985.83    10045.34    168.44 o 
  -6  -5   6     1474.80     1632.95     50.15 o 
  -5  -5   6     1470.05     1446.03     38.83 o 
  -4  -5   6      644.37      755.74     34.21 o 
  -3  -5   6     7020.41     6789.77    114.86 o 
  -2  -5   6     8316.94     8705.24    140.94 o 
  -1  -5   6      151.09      198.13     31.36 o 
   0  -5   6    13817.83    14352.96    234.41 o 
   1  -5   6     5441.36     5011.65    174.17 o 
   2  -5   6     1901.49     2092.65     84.56 o 
   3  -5   6     1332.29     1329.00     76.87 o 
   4  -5   6      367.59      386.39     77.00 o 
   5  -5   6     5562.58     5693.58    163.62 o 
   6  -5   6    10213.84    10264.67    278.68 o 
   7  -5   6      560.67      569.56     89.91 o 
   8  -5   6     1576.86     1486.52    107.57 o 
   9  -5   6      431.73      461.81     91.62 o 
  10  -5   6      639.01      478.03    268.75 o 
  11  -5   6       23.23       35.91     50.05 o 
  12  -5   6       46.80       39.65     32.06 o 
 -15  -4   6      712.67      753.99    110.10 o 
 -14  -4   6       74.46       49.51     36.68 o 
 -13  -4   6      481.63      591.12     63.64 o 
 -12  -4   6     2266.17     2163.97    165.23 o 
 -11  -4   6      470.55      361.19     96.86 o 
 -10  -4   6     1073.58     1161.37     72.94 o 
  -9  -4   6      153.51      164.10     55.57 o 
  -8  -4   6     2509.93     2877.79    181.24 o 
  -7  -4   6     4806.56     4689.73     76.07 o 
  -6  -4   6      926.23      860.77     40.94 o 
  -5  -4   6     4888.13     4596.74     98.63 o 
  -4  -4   6     8295.19     8465.19    106.73 o 
  -3  -4   6     1489.56     1507.79     37.83 o 
  -2  -4   6     1189.00     1183.51     24.35 o 
  -1  -4   6     4693.32     4650.37     55.00 o 
   0  -4   6    22681.68    22860.59    512.50 o 
   1  -4   6    17896.31    17415.07    447.69 o 
   2  -4   6     7362.24     7507.08    150.24 o 
   3  -4   6    15256.41    15492.51    268.42 o 
   4  -4   6     5249.97     5120.18    178.97 o 
   5  -4   6     4287.79     3965.77    190.27 o 
   6  -4   6       11.88       59.73     51.08 o 
   7  -4   6       97.05      158.83     85.95 o 
   8  -4   6     4037.81     4177.58    219.01 o 
   9  -4   6     1399.81     1448.40     99.45 o 
  10  -4   6      291.99      220.97     69.70 o 
  11  -4   6      947.64      863.28    105.08 o 
  12  -4   6     1326.51     1176.39    130.16 o 
  13  -4   6        2.94      106.40     72.16 o 
 -15  -3   6      426.31      445.80     94.46 o 
 -14  -3   6       34.89      131.75     64.98 o 
 -13  -3   6      526.58      547.47     73.63 o 
 -12  -3   6     2395.52     2340.57    104.22 o 
 -11  -3   6      217.45      207.05     60.11 o 
 -10  -3   6     1011.00     1083.99     91.22 o 
  -9  -3   6      189.25      222.08     67.16 o 
  -8  -3   6      908.48      908.66     74.19 o 
  -7  -3   6       16.79       17.62     11.52 o 
  -6  -3   6      522.75      582.68     25.57 o 
  -5  -3   6     7163.85     6470.85     98.10 o 
  -4  -3   6     7195.61     6888.79     89.41 o 
  -3  -3   6        2.70        3.10      9.03 o 
  -2  -3   6      894.48      815.72     20.91 o 
  -1  -3   6     5915.92     6055.30     95.04 o 
   0  -3   6      973.32     1003.18     28.21 o 
   1  -3   6       21.56        8.69     19.63 o 
   2  -3   6    11741.53    11809.76    217.99 o 
   3  -3   6     5227.35     4632.74    147.65 o 
   4  -3   6      215.86      167.13     43.36 o 
   5  -3   6      266.08      185.14     98.47 o 
   6  -3   6     5383.22     5425.54    223.61 o 
   7  -3   6     2397.23     2277.99    203.16 o 
   8  -3   6        8.20       41.42     56.96 o 
   9  -3   6      484.28      507.18    172.53 o 
  10  -3   6      987.27     1105.83     75.37 o 
  11  -3   6     1084.62     1107.14     71.57 o 
  12  -3   6     1598.64     1495.14    322.85 o 
  13  -3   6       48.01      -30.00    100.90 o 
 -15  -2   6       65.30       85.79     64.53 o 
 -14  -2   6      101.72       55.50     38.93 o 
 -13  -2   6       74.99       62.40     82.93 o 
 -12  -2   6       84.42       85.54     41.67 o 
 -11  -2   6       73.24       47.34     52.54 o 
 -10  -2   6     2716.31     2802.60    179.51 o 
  -9  -2   6     1476.25     1338.53    103.81 o 
  -8  -2   6      320.50      348.75     81.35 o 
  -7  -2   6     3921.79     3874.83     83.65 o 
  -6  -2   6     2493.94     2353.50     65.99 o 
  -5  -2   6      551.00      610.64     27.85 o 
  -4  -2   6     3979.15     3967.48     82.27 o 
  -3  -2   6     1239.03     1212.45     25.07 o 
  -2  -2   6     3284.89     3266.39     64.98 o 
  -1  -2   6     6407.14     6214.15     92.53 o 
   0  -2   6       51.72       36.22     10.75 o 
   1  -2   6      929.85      844.04     57.11 o 
   2  -2   6     1324.61     1270.43     51.43 o 
   3  -2   6     2795.67     2990.16    114.17 o 
   4  -2   6     1457.84     1401.34    111.03 o 
   5  -2   6     4676.19     4913.54    220.28 o 
   6  -2   6     2014.38     2085.03    123.01 o 
   7  -2   6      333.11      393.21     67.30 o 
   8  -2   6       98.43       64.63    112.35 o 
   9  -2   6      856.19     1033.85    163.70 o 
  10  -2   6       58.78       73.37     55.00 o 
  11  -2   6       27.88       12.23     75.00 o 
  12  -2   6      205.08      142.98    104.96 o 
  13  -2   6       59.58      136.85    106.76 o 
  14  -2   6      640.00      603.44    163.07 o 
 -15  -1   6     1126.62     1110.64     91.11 o 
 -14  -1   6     1058.73     1202.06    148.23 o 
 -13  -1   6      588.98      461.35     86.34 o 
 -12  -1   6      562.50      510.62     73.71 o 
 -11  -1   6      500.93      525.10     89.73 o 
 -10  -1   6      342.02      407.79     88.24 o 
  -9  -1   6      951.02     1133.72    215.32 o 
  -8  -1   6     3600.52     3930.18    285.23 o 
  -7  -1   6     5723.82     5853.00    107.87 o 
  -6  -1   6    18043.62    18896.29    479.63 o 
  -5  -1   6     2253.37     2132.48     61.85 o 
  -4  -1   6     8979.47     9267.57    133.09 o 
  -3  -1   6     2774.31     2665.20     54.33 o 
  -2  -1   6      809.80      837.30     24.17 o 
  -1  -1   6       68.05       78.32     22.98 o 
   0  -1   6      763.64      747.23     29.08 o 
   1  -1   6     6654.47     6383.08    102.16 o 
   2  -1   6    36461.95    37843.19    394.43 o 
   3  -1   6      513.78      602.14     34.11 o 
   4  -1   6    18314.71    18637.47    214.06 o 
   5  -1   6    10848.06    11053.23    218.93 o 
   6  -1   6     1435.85     1334.30    101.27 o 
   7  -1   6      114.98      124.92     42.53 o 
   8  -1   6      189.87      197.44     59.13 o 
   9  -1   6     1254.07     1273.94    133.25 o 
  10  -1   6      405.04      341.50     73.91 o 
  11  -1   6      980.30     1096.20    172.48 o 
  12  -1   6     1846.76     1881.36    294.29 o 
  13  -1   6      492.98      514.86     81.85 o 
  14  -1   6       19.92        3.93    148.25 o 
 -14   0   6       10.51       67.23     66.22 o 
 -13   0   6       49.20       49.52     52.39 o 
 -12   0   6     2273.10     2246.71    109.86 o 
 -11   0   6     2306.22     2378.53    209.55 o 
 -10   0   6     3613.72     3647.03    158.02 o 
  -9   0   6     2201.43     2193.56    135.96 o 
  -8   0   6      728.98      851.16     59.75 o 
  -7   0   6      875.55      990.97     64.52 o 
  -6   0   6       50.55       38.34     17.51 o 
  -5   0   6     5121.74     5168.66     99.46 o 
  -4   0   6    18227.39    18517.54    162.61 o 
  -3   0   6    14703.53    14418.82    128.88 o 
  -2   0   6       12.41       17.10      9.05 o 
  -1   0   6     7104.57     6675.16     78.41 o 
   0   0   6    14863.60    14494.93    165.50 o 
   1   0   6     6951.62     7049.04    144.94 o 
   2   0   6     8051.38     8223.39    132.79 o 
   3   0   6      381.04      364.44     47.78 o 
   5   0   6    10187.16     9675.65    158.59 o 
   6   0   6     1651.82     1553.99     83.18 o 
   7   0   6     1219.87     1245.41     78.97 o 
   8   0   6     2114.06     2160.32    151.01 o 
   9   0   6      133.94      104.08     46.73 o 
  10   0   6      502.26      525.48     70.85 o 
  11   0   6      995.39      866.59     80.81 o 
  12   0   6     1869.34     1904.49     86.68 o 
  13   0   6      699.28      619.33     61.94 o 
  14   0   6       17.69        8.09     77.08 o 
 -14   1   6      492.19      526.88     75.25 o 
 -13   1   6       24.80       32.57     83.92 o 
 -12   1   6      184.60      165.05    127.75 o 
 -11   1   6       26.62      -17.85     55.63 o 
 -10   1   6     1748.79     1790.10    119.15 o 
  -9   1   6     8691.25     8878.15    214.89 o 
  -8   1   6     3845.05     3831.20     94.21 o 
  -7   1   6     1931.41     1844.20    111.12 o 
  -6   1   6      972.99     1176.64    110.74 o 
  -5   1   6     2653.80     2491.16     63.67 o 
  -4   1   6     1947.68     2129.21     60.87 o 
  -3   1   6      345.97      275.60     30.06 o 
  -2   1   6     8659.17     8350.65    151.73 o 
  -1   1   6    10053.49    10062.90     73.90 o 
   0   1   6     1324.87     1222.68     53.37 o 
   1   1   6        0.95       14.62     15.42 o 
   2   1   6     1622.89     1822.95     59.87 o 
   3   1   6    10739.97    10994.83    205.44 o 
   4   1   6    12565.59    13163.05    468.66 o 
   5   1   6     1472.67     1508.75     50.85 o 
   6   1   6     9417.87     9055.29    342.17 o 
   7   1   6    10592.08    10353.67    699.16 o 
   8   1   6     2566.78     2431.00    278.57 o 
   9   1   6      305.98      290.09     79.67 o 
  10   1   6     6196.44     6490.23    174.95 o 
  11   1   6      276.77      349.24     76.97 o 
  12   1   6      329.33      342.50    117.07 o 
  13   1   6      114.26       66.66     37.16 o 
  14   1   6      161.05      159.99     53.75 o 
  15   1   6      299.73      294.81     74.90 o 
 -14   2   6     1468.15     1550.05    142.62 o 
 -13   2   6      378.54      190.82    107.75 o 
 -12   2   6      195.41      227.33     69.30 o 
 -11   2   6      322.50      336.69     92.23 o 
 -10   2   6       94.40       93.19    106.76 o 
  -9   2   6      479.76      323.10     40.61 o 
  -8   2   6       36.78       20.02     12.91 o 
  -7   2   6     7289.03     7339.75     77.37 o 
  -6   2   6    26617.18    27296.96   1393.29 o 
  -5   2   6    12271.86    11921.34    166.00 o 
  -4   2   6     2847.13     2839.24     74.39 o 
  -3   2   6     5835.22     5735.06     78.35 o 
  -2   2   6     1250.04     1173.92     29.98 o 
  -1   2   6     4556.72     4831.50     80.11 o 
   0   2   6     9119.29     8869.60    104.85 o 
   1   2   6    25815.58    25994.52    156.00 o 
   2   2   6     7378.74     6855.93     80.90 o 
   3   2   6     7118.33     7051.20     89.68 o 
   4   2   6     9149.93     9564.30    182.87 o 
   5   2   6     2752.51     2479.97     94.31 o 
   6   2   6       79.73       61.32     32.23 o 
   7   2   6       46.36       64.04     55.17 o 
   8   2   6      103.76      173.95     77.05 o 
   9   2   6     2249.67     2185.73     96.43 o 
  10   2   6     7081.88     7247.30    268.41 o 
  11   2   6      530.45      598.76    156.13 o 
  12   2   6      446.69      455.02     94.60 o 
  14   2   6      718.62      854.43    115.44 o 
  15   2   6      126.04      365.14    163.88 o 
 -13   3   6       18.99       20.44     58.18 o 
 -12   3   6     1056.14     1206.89    118.71 o 
 -11   3   6      315.89      370.48     81.67 o 
 -10   3   6      170.58      129.43     73.43 o 
  -9   3   6      632.42      692.74     81.80 o 
  -8   3   6     3204.40     3382.83    136.02 o 
  -7   3   6      270.32      133.28     56.22 o 
  -6   3   6      630.69      603.97     71.48 o 
  -5   3   6      173.65      123.61     30.36 o 
  -4   3   6     1380.90     1393.84     56.51 o 
  -3   3   6    10062.08     9688.21    122.72 o 
  -2   3   6     8336.61     8452.22    126.36 o 
  -1   3   6     6258.90     6240.66     84.16 o 
   0   3   6     6325.70     6199.50     80.98 o 
   1   3   6     2887.08     2853.62     54.33 o 
   2   3   6     4315.56     4120.58     70.39 o 
   3   3   6      202.61      234.37     29.57 o 
   4   3   6     6814.34     6736.60    128.39 o 
   5   3   6    25966.75    27080.27   1472.47 o 
   7   3   6      353.00      379.12     88.63 o 
   8   3   6      366.30      435.62     68.29 o 
   9   3   6     1022.31     1020.12    132.22 o 
  10   3   6     1076.48     1112.84    108.41 o 
  11   3   6      488.11      551.09     97.61 o 
  12   3   6     2475.09     2472.60    107.14 o 
  13   3   6     1784.49     1822.46    100.27 o 
  14   3   6      263.49      170.72    110.18 o 
  15   3   6       77.59       60.37     49.96 o 
 -13   4   6      316.19      272.84    135.27 o 
 -12   4   6      398.87      339.16     81.60 o 
 -11   4   6      202.94      165.74     60.48 o 
 -10   4   6      142.00      343.32     87.55 o 
  -9   4   6      515.87      446.28     88.37 o 
  -8   4   6     3691.64     3565.39    122.45 o 
  -7   4   6      257.36      108.01     28.76 o 
  -6   4   6      272.34      160.20     40.48 o 
  -5   4   6     3075.23     3161.10     85.38 o 
  -4   4   6     1454.05     1437.57     64.59 o 
  -3   4   6     1955.05     1967.25     69.54 o 
  -2   4   6      854.44      933.44     34.33 o 
  -1   4   6    21464.50    22480.79    180.51 o 
   0   4   6    27401.11    28621.12    249.26 o 
   1   4   6    20942.49    22921.45    200.98 o 
   2   4   6      834.03      980.25     33.17 o 
   3   4   6    11520.73    11462.42    194.48 o 
   5   4   6      655.53      520.08     71.00 o 
   6   4   6     1982.53     1908.91     76.97 o 
   7   4   6     1658.43     1750.99    739.97 o 
   8   4   6      117.22      210.56     55.38 o 
   9   4   6     1310.13     1239.60    154.28 o 
  10   4   6      577.07      611.93     69.77 o 
  11   4   6     2481.75     2632.70    116.80 o 
  12   4   6       74.71      148.05     40.74 o 
  13   4   6       40.95       22.52     30.99 o 
  14   4   6       73.03       51.77     45.86 o 
  15   4   6       62.56       41.98     45.95 o 
 -12   5   6       92.12       92.43     60.93 o 
 -11   5   6       96.91       31.69     66.08 o 
 -10   5   6      304.86      382.60     60.95 o 
  -9   5   6      304.40       88.49     45.17 o 
  -8   5   6      438.28       35.50     24.60 o 
  -7   5   6       59.76      123.93     55.75 o 
  -6   5   6     6699.34     7139.83    169.84 o 
  -5   5   6     5094.83     5409.00    139.46 o 
  -4   5   6     1505.45     1228.17     95.32 o 
  -3   5   6      793.33      779.00     69.21 o 
  -2   5   6     8811.48     9027.77    189.61 o 
  -1   5   6     2304.13     2300.44     96.71 o 
   0   5   6     2422.46     2441.42     74.23 o 
   1   5   6     8767.75     9387.98    138.35 o 
   2   5   6    11389.38    12356.83    286.22 o 
   3   5   6    24610.50    26283.80    772.63 o 
   4   5   6      589.77      437.94     35.74 o 
   5   5   6     5124.19     4963.26    137.21 o 
   6   5   6     9751.32    10211.00    524.02 o 
   7   5   6      767.89      712.39     40.24 o 
   8   5   6     1101.16     1289.04    384.29 o 
   9   5   6      568.35      535.66     46.14 o 
  10   5   6     1712.16     1800.84     96.76 o 
  11   5   6     6543.80     6357.32    154.01 o 
  12   5   6       19.97       45.56     42.30 o 
  13   5   6      514.12      572.86     52.17 o 
  14   5   6      525.55      764.52    150.54 o 
  15   5   6      318.35      526.59    170.54 o 
 -11   6   6      672.17      808.76    106.69 o 
 -10   6   6     2810.34     2897.42    162.26 o 
  -9   6   6     1695.27     1910.45    197.17 o 
  -8   6   6     1745.75     1786.53     76.73 o 
  -7   6   6     5801.86     6299.00    236.28 o 
  -6   6   6      328.29      112.01     70.15 o 
  -5   6   6     1957.72     1829.88    106.25 o 
  -4   6   6      102.69      106.80     48.17 o 
  -3   6   6      341.60       96.87     50.90 o 
  -2   6   6     9807.75    10250.85    142.98 o 
  -1   6   6      463.03      513.66     45.39 o 
   0   6   6    10956.58    10897.07    180.78 o 
   1   6   6     3090.15     3144.53    112.41 o 
   2   6   6      894.75      976.98     77.96 o 
   3   6   6     3612.00     3726.18    124.07 o 
   4   6   6      191.08      233.56     76.54 o 
   5   6   6     7447.30     7308.49    204.23 o 
   6   6   6    11317.11    11392.74    253.19 o 
   7   6   6     1578.77     1603.36    186.09 o 
   8   6   6     1052.92     1083.27     77.29 o 
   9   6   6     5267.69     5254.63    184.19 o 
  10   6   6     1459.07     1468.57     41.76 o 
  11   6   6       70.93       66.46     27.35 o 
  12   6   6      113.30      116.58     71.89 o 
  13   6   6     1551.02     1556.73    130.80 o 
  14   6   6      354.38      472.26    153.70 o 
  15   6   6       24.24      -26.94    107.21 o 
 -11   7   6      254.40      303.91     90.77 o 
 -10   7   6      134.61      103.26     83.29 o 
  -9   7   6        9.22       42.40     61.71 o 
  -8   7   6     4778.42     5108.03    133.34 o 
  -7   7   6     3435.81     3677.42    137.47 o 
  -6   7   6      651.28      688.78    101.64 o 
  -5   7   6     1124.34     1184.13    114.11 o 
  -4   7   6      359.43      335.00     65.50 o 
  -3   7   6      997.99      892.34     98.55 o 
  -2   7   6       46.62      -20.07     41.36 o 
  -1   7   6      777.69      751.95     61.61 o 
   0   7   6    13281.82    13609.32    229.63 o 
   1   7   6     8762.36     9143.82    213.35 o 
   2   7   6      750.11      614.52     60.44 o 
   3   7   6     5922.19     5647.05    122.53 o 
   4   7   6     7993.33     8077.94    172.81 o 
   5   7   6       79.88       39.51     45.74 o 
   6   7   6      219.34      308.29     88.52 o 
   7   7   6     1357.58     1501.23    105.14 o 
   8   7   6     5032.81     4832.12    177.68 o 
   9   7   6      535.06      611.10     88.84 o 
  10   7   6        9.40        0.44     10.08 o 
  11   7   6     2214.73     2377.86    141.41 o 
  12   7   6     2313.66     2264.09    145.41 o 
  13   7   6      105.45       94.55     39.57 o 
  14   7   6       19.17       13.15    114.87 o 
  15   7   6      342.69      281.45    180.36 o 
 -10   8   6      162.00      134.57     67.13 o 
  -9   8   6      651.03      717.21    125.83 o 
  -8   8   6      587.53      549.93     64.53 o 
  -7   8   6     1050.93     1096.11     70.81 o 
  -6   8   6      565.97      567.39     81.38 o 
  -5   8   6     5354.50     5525.70    143.48 o 
  -4   8   6     4495.34     4672.91    154.17 o 
  -3   8   6        3.61       12.48     47.43 o 
  -2   8   6      551.29      552.25    168.47 o 
  -1   8   6      900.98      987.11    130.51 o 
   0   8   6      324.51      339.21     52.62 o 
   1   8   6      151.54      152.29     46.84 o 
   2   8   6      574.33      551.55     84.73 o 
   3   8   6     1203.76     1145.22     54.72 o 
   4   8   6      554.27      461.41     92.16 o 
   5   8   6      986.07      978.97    100.32 o 
   6   8   6      918.91     1019.33    230.46 o 
   7   8   6      362.05      455.81     91.67 o 
   8   8   6      266.02      240.54     79.98 o 
   9   8   6      211.30      239.05    176.54 o 
  10   8   6      568.55      498.86     96.25 o 
  11   8   6     3476.60     3837.60    676.73 o 
  12   8   6     2006.65     1876.09    139.15 o 
  13   8   6        0.98       51.95     44.03 o 
  14   8   6      870.52      999.84    164.69 o 
  15   8   6      725.45      802.90    173.88 o 
  -9   9   6       55.09       48.67     36.48 o 
  -8   9   6        1.05       34.84     36.54 o 
  -7   9   6      287.01      395.42     81.99 o 
  -6   9   6      105.90       52.29     39.87 o 
  -5   9   6      669.52      577.62     87.49 o 
  -4   9   6       87.84        2.44     49.14 o 
  -3   9   6      338.90      416.86    176.22 o 
  -2   9   6     4812.15     4675.90    198.64 o 
  -1   9   6     2254.64     2402.40    115.09 o 
   0   9   6     2079.12     2197.16     97.01 o 
   1   9   6      216.00      206.46     57.80 o 
   2   9   6      144.29       74.90     38.02 o 
   3   9   6      433.18      378.87     74.00 o 
   4   9   6      103.59       51.92     28.01 o 
   5   9   6      443.49      473.26    111.25 o 
   6   9   6     2137.10     2159.31    135.39 o 
   7   9   6     1258.71     1467.01    188.69 o 
   8   9   6      282.48      282.53    107.62 o 
   9   9   6     1002.40      939.82    188.57 o 
  10   9   6      152.61      188.15     73.14 o 
  11   9   6        0.79       44.94     51.89 o 
  12   9   6      134.28      189.08     69.51 o 
  13   9   6      190.30      291.78     62.24 o 
  14   9   6      357.84      150.45     65.68 o 
  -8  10   6      197.17      177.59     71.24 o 
  -7  10   6     1219.81     1388.71    108.87 o 
  -6  10   6     4951.38     5173.71    111.67 o 
  -5  10   6     1229.16     1194.59    106.48 o 
  -4  10   6       63.03       92.85     53.09 o 
  -3  10   6      512.27      520.42     71.95 o 
  -2  10   6       10.90      -25.89     42.82 o 
  -1  10   6      460.49      477.70     65.50 o 
   0  10   6     1568.58     1489.17     93.15 o 
   1  10   6     5956.14     6054.94    184.75 o 
   2  10   6     7598.09     7798.87    232.09 o 
   3  10   6      579.47      618.88     96.52 o 
   4  10   6     1781.86     1723.04     91.03 o 
   5  10   6     2636.42     2637.55    295.50 o 
   6  10   6     1457.77     1338.88    159.32 o 
   7  10   6       98.28       66.63     63.79 o 
   8  10   6      100.02      208.56     69.68 o 
   9  10   6      480.06      411.04     96.73 o 
  10  10   6      186.10      256.84     76.58 o 
  11  10   6       99.67       61.09     76.37 o 
  12  10   6      127.82      228.30    200.09 o 
  13  10   6      867.32     1079.79    475.06 o 
  14  10   6      247.93      216.04    114.51 o 
  -7  11   6      103.12       94.02     44.04 o 
  -6  11   6       82.23       -1.09     46.54 o 
  -5  11   6      176.36       99.83     46.64 o 
  -4  11   6     3418.52     3355.64    104.31 o 
  -3  11   6     1873.06     1903.55    121.68 o 
  -2  11   6      203.46      191.22     43.02 o 
  -1  11   6       89.96       28.29     36.34 o 
   0  11   6       59.65       66.72     38.55 o 
   1  11   6       48.49       30.58     30.42 o 
   2  11   6     1993.58     1949.89     82.67 o 
   3  11   6     1649.46     1652.53    139.85 o 
   4  11   6     8445.22     8261.52    285.50 o 
   5  11   6     9492.16     9879.76    300.65 o 
   6  11   6      997.34     1074.54    180.78 o 
   7  11   6     1623.75     1846.17    197.80 o 
   8  11   6      689.25      790.90    123.27 o 
   9  11   6        8.80      -18.76     55.32 o 
  10  11   6      902.60      803.20    106.75 o 
  11  11   6      710.35      707.49    105.18 o 
  12  11   6      175.62      243.16     69.57 o 
  13  11   6     1462.21     2499.80    948.04 o 
  -6  12   6      415.94      391.65     75.68 o 
  -5  12   6      738.28      774.85     95.16 o 
  -4  12   6      128.23       71.92     43.95 o 
  -3  12   6       95.06       67.49     55.70 o 
  -2  12   6     1996.73     2056.50    162.26 o 
  -1  12   6     2909.26     2873.65    165.35 o 
   0  12   6     1698.29     1706.51     87.00 o 
   1  12   6       38.52       50.60     41.55 o 
   2  12   6     1911.08     1976.10     79.01 o 
   3  12   6      188.32       58.82     31.33 o 
   4  12   6      492.72      397.84     63.75 o 
   5  12   6      121.55      125.59     85.87 o 
   6  12   6      949.96      998.72    211.02 o 
   7  12   6     3443.49     3369.80    623.17 o 
   8  12   6     2646.24     2655.66    183.41 o 
   9  12   6      330.42      228.80    156.17 o 
  10  12   6     1627.04     1954.80    144.29 o 
  11  12   6       94.29      185.10     86.27 o 
  12  12   6        1.76       26.66    134.69 o 
  -4  13   6        6.99       70.15     37.16 o 
  -3  13   6      767.18      754.37     77.12 o 
  -2  13   6      387.83      355.30     65.81 o 
  -1  13   6       38.75       53.84     49.28 o 
   0  13   6      655.74      627.50     75.26 o 
   1  13   6     1733.30     1931.94    140.67 o 
   2  13   6     4884.60     4889.63    144.73 o 
   3  13   6      640.39      658.03    116.53 o 
   4  13   6      687.65      755.82    108.68 o 
   5  13   6      210.07      227.82     79.70 o 
   6  13   6      109.66       66.26     86.71 o 
   7  13   6      218.04      280.75     96.50 o 
   8  13   6       16.01       -7.99     53.99 o 
   9  13   6     3196.58     3252.11    179.12 o 
  10  13   6     2689.93     2808.50    246.54 o 
  11  13   6      649.89      432.90    137.39 o 
  -2  14   6      249.10      167.18     54.79 o 
  -1  14   6       43.18       44.71     50.88 o 
   0  14   6      290.52      305.81     73.23 o 
   1  14   6      545.07      511.74     55.75 o 
   2  14   6       54.27       41.49     47.12 o 
   3  14   6       17.08       -8.31     77.03 o 
   4  14   6     1227.18     1329.72    147.75 o 
   5  14   6     1710.53     1920.53    157.79 o 
   6  14   6      287.68      314.61    149.15 o 
   7  14   6      267.96      140.95     54.42 o 
   8  14   6       52.29      100.61     56.37 o 
   9  14   6       50.67       56.47     60.02 o 
  10  14   6      218.09       63.77     33.74 o 
   1  15   6      645.59      624.31    159.49 o 
   2  15   6       59.54      113.58     73.20 o 
   3  15   6     1266.60     1063.72    122.78 o 
   4  15   6      980.34     1035.31    127.29 o 
   5  15   6      368.41      362.47    113.35 o 
   6  15   6      278.77      300.73     94.28 o 
   7  15   6       23.59       45.60     51.99 o 
   8  15   6      183.73      192.89    115.81 o 
  -6 -15   7      482.32      720.67    205.05 o 
  -5 -15   7     1406.93     1839.74    382.44 o 
  -4 -15   7       10.80      105.61     50.06 o 
  -3 -15   7       84.96      111.91     63.85 o 
  -2 -15   7       45.08       84.89     49.96 o 
  -9 -14   7      184.19      169.05     67.15 o 
  -8 -14   7      431.07      388.65     83.94 o 
  -7 -14   7      113.52      158.30    112.07 o 
  -6 -14   7       49.06       10.28     54.10 o 
  -5 -14   7       38.36       39.28     61.65 o 
  -4 -14   7      220.15      395.17     75.99 o 
  -3 -14   7      826.52      908.30    115.90 o 
  -2 -14   7      214.36      244.28     78.55 o 
  -1 -14   7      113.78       99.56     63.70 o 
   0 -14   7      230.97      255.64     69.63 o 
   1 -14   7       57.67       40.37     61.26 o 
 -11 -13   7       48.15       56.58     58.83 o 
 -10 -13   7       87.36       46.21     47.80 o 
  -9 -13   7     1313.77     1359.57     83.54 o 
  -8 -13   7     1340.50     1503.94    243.88 o 
  -7 -13   7      182.13      294.45    176.85 o 
  -6 -13   7      104.31       84.55     40.86 o 
  -5 -13   7       86.39       62.42     47.33 o 
  -4 -13   7      396.28      396.35     68.07 o 
  -3 -13   7       11.88       17.72     48.35 o 
  -2 -13   7       11.83       43.84     50.08 o 
  -1 -13   7      726.84      607.35    125.32 o 
   0 -13   7     1124.59     1298.41    157.48 o 
   1 -13   7      472.11      443.57    130.15 o 
   2 -13   7       81.84      108.71     47.25 o 
   3 -13   7      324.73      348.93    118.29 o 
   4 -13   7      173.48      147.66     85.86 o 
 -12 -12   7      250.85      180.09     90.90 o 
 -11 -12   7       51.02      124.24     71.35 o 
 -10 -12   7       70.83       82.56     38.78 o 
  -9 -12   7      278.09      281.63     52.25 o 
  -8 -12   7     1562.80     1772.58    309.78 o 
  -7 -12   7       37.25       30.78     43.42 o 
  -6 -12   7      881.87      861.35    118.96 o 
  -5 -12   7     3655.92     3435.23    133.37 o 
  -4 -12   7     1392.81     1467.56     78.46 o 
  -3 -12   7      116.62       71.36     42.11 o 
  -2 -12   7     1477.66     1533.28     80.39 o 
  -1 -12   7      970.68      828.17    191.21 o 
   0 -12   7      152.13      100.37     54.31 o 
   1 -12   7       41.95       59.98     46.79 o 
   2 -12   7      206.21      167.62     63.72 o 
   3 -12   7     3208.33     3152.54    169.90 o 
   4 -12   7      939.75      901.92     93.00 o 
   5 -12   7      271.59      199.06     68.11 o 
 -13 -11   7       83.37      100.63     58.11 o 
 -12 -11   7        4.94       45.05     32.16 o 
 -11 -11   7      539.75      638.84    235.50 o 
 -10 -11   7     1299.81     1300.27     77.23 o 
  -9 -11   7     2167.06     2766.25    266.67 o 
  -8 -11   7      175.69      242.00     79.97 o 
  -7 -11   7     1571.93     1512.22    117.38 o 
  -6 -11   7      417.54      343.93     80.08 o 
  -5 -11   7       85.71       71.89     28.38 o 
  -4 -11   7       25.94      119.39     45.40 o 
  -3 -11   7      686.43      762.54    102.53 o 
  -2 -11   7     3325.34     3612.62    168.14 o 
  -1 -11   7     1895.68     1807.92     92.13 o 
   0 -11   7      188.62      154.40     34.23 o 
   1 -11   7      695.03      712.22    108.73 o 
   2 -11   7      131.35       84.06     44.50 o 
   3 -11   7      548.01      657.73    113.07 o 
   4 -11   7      226.01      241.04     79.76 o 
   5 -11   7      277.83      252.75     82.01 o 
   6 -11   7     1038.99      958.92     93.73 o 
   7 -11   7       98.46       49.48     50.14 o 
 -13 -10   7      134.74       68.23     30.06 o 
 -12 -10   7      248.63      161.53     68.06 o 
 -11 -10   7      188.40      196.17     49.19 o 
 -10 -10   7      720.92      941.48    546.14 o 
  -9 -10   7       56.49       81.45     36.93 o 
  -8 -10   7     2771.38     2707.22    167.12 o 
  -7 -10   7     8889.59     8988.92    323.57 o 
  -6 -10   7      729.01      750.47    159.82 o 
  -5 -10   7      396.98      317.52     75.08 o 
  -4 -10   7       39.55       31.22     37.58 o 
  -3 -10   7      112.35      106.58     70.00 o 
  -2 -10   7     1113.72     1040.56     90.86 o 
  -1 -10   7      738.11      661.15     65.93 o 
   0 -10   7    10597.35    11067.39    229.24 o 
   1 -10   7     6364.92     6828.76    224.82 o 
   2 -10   7       70.87       78.94     47.56 o 
   3 -10   7     1274.74     1333.26    131.58 o 
   4 -10   7     2866.48     2835.34    172.35 o 
   5 -10   7      159.11      168.11     67.48 o 
   6 -10   7      836.48      779.42    100.09 o 
   7 -10   7       53.64       11.23     51.13 o 
   8 -10   7      419.77      289.88     78.29 o 
 -14  -9   7       10.97        1.29     27.89 o 
 -13  -9   7     1202.52     1348.81    131.80 o 
 -12  -9   7     1348.41     1424.60     98.99 o 
 -11  -9   7      342.75      392.28     83.54 o 
 -10  -9   7       10.08       40.36     21.12 o 
  -9  -9   7       37.85       90.44     42.82 o 
  -8  -9   7      756.88      644.02    110.56 o 
  -7  -9   7      402.97      520.21     72.60 o 
  -6  -9   7       36.90       11.29     40.27 o 
  -5  -9   7    10266.05    10551.24    372.29 o 
  -4  -9   7     4292.13     4407.07    149.86 o 
  -3  -9   7     2271.95     2465.29    141.44 o 
  -2  -9   7      389.68      445.23    111.00 o 
  -1  -9   7      681.31      779.42     76.63 o 
   0  -9   7     3501.13     3529.18    197.58 o 
   1  -9   7      978.78      764.30    112.50 o 
   2  -9   7      494.83      459.62    131.76 o 
   3  -9   7     4862.65     4724.75    182.06 o 
   4  -9   7     3917.28     4126.88    170.16 o 
   5  -9   7      352.90      423.75     82.41 o 
   6  -9   7     1346.17     1183.42    106.74 o 
   7  -9   7       63.75       23.91     57.55 o 
   8  -9   7      344.63      273.25    100.09 o 
   9  -9   7      141.87       75.09     62.71 o 
 -14  -8   7      118.21       51.56     41.44 o 
 -13  -8   7       80.01      112.66     45.27 o 
 -12  -8   7      127.06      152.29     62.06 o 
 -11  -8   7     1933.63     1956.85    116.67 o 
 -10  -8   7     2714.27     2890.47    266.57 o 
  -9  -8   7     2554.70     2699.80    270.58 o 
  -8  -8   7      104.33       78.51     29.34 o 
  -7  -8   7     1047.30      943.95     66.16 o 
  -6  -8   7     3184.72     3056.81    141.16 o 
  -5  -8   7      563.98      627.71    126.32 o 
  -4  -8   7       68.17      105.74     48.51 o 
  -3  -8   7      741.30      800.65    149.91 o 
  -2  -8   7     5547.85     5240.50    148.80 o 
  -1  -8   7     5563.96     5536.41    168.74 o 
   0  -8   7        9.54       52.35     58.61 o 
   1  -8   7      485.28      351.09    200.00 o 
   2  -8   7      122.35       71.52     54.45 o 
   3  -8   7      173.34      212.31     70.90 o 
   4  -8   7      178.04      144.30     65.28 o 
   5  -8   7      231.77      150.30     69.12 o 
   6  -8   7     3246.05     3414.12    175.79 o 
   7  -8   7     2336.99     2209.63    155.55 o 
   8  -8   7      122.55      152.06     82.54 o 
   9  -8   7      263.31      180.84     69.91 o 
  10  -8   7      329.81      231.51     71.44 o 
 -14  -7   7     1174.30     1198.65     99.96 o 
 -13  -7   7      785.98      756.11     93.74 o 
 -12  -7   7      295.46      258.91     88.42 o 
 -11  -7   7      154.98      108.87     58.64 o 
 -10  -7   7     1147.77     1124.76     65.84 o 
  -9  -7   7       24.09       19.97     27.44 o 
  -8  -7   7      379.26      386.65     58.25 o 
  -7  -7   7     4764.37     4848.40    192.13 o 
  -6  -7   7     7942.98     7985.74    169.19 o 
  -5  -7   7     1426.12     1286.82     64.55 o 
  -4  -7   7      230.58      280.19     43.64 o 
  -3  -7   7      670.38      693.10     35.41 o 
  -2  -7   7      498.17      477.55     30.53 o 
  -1  -7   7      202.47      290.81     46.19 o 
   0  -7   7     1083.15     1021.43     82.34 o 
   1  -7   7    17070.26    17878.99    495.82 o 
   2  -7   7     5185.58     4888.53    184.51 o 
   3  -7   7     4836.39     4736.75    178.02 o 
   4  -7   7      168.54      200.03     67.47 o 
   5  -7   7     1241.27     1303.92     90.51 o 
   6  -7   7     1236.25     1290.60    127.72 o 
   7  -7   7       31.45       42.76     38.82 o 
   8  -7   7     1181.92     1239.00    121.04 o 
   9  -7   7      674.99      702.07    117.26 o 
  10  -7   7      645.32      780.16    243.92 o 
  11  -7   7      208.17       89.75     81.22 o 
 -15  -6   7       57.86       26.80     63.65 o 
 -14  -6   7      802.63      996.72    167.44 o 
 -13  -6   7      225.40      393.73    114.55 o 
 -12  -6   7      737.96      851.07    101.44 o 
 -11  -6   7     2382.72     2429.34    133.25 o 
 -10  -6   7      191.17      152.14     36.80 o 
  -9  -6   7      378.50      400.55     51.17 o 
  -8  -6   7     1649.47     1451.26     82.64 o 
  -7  -6   7      532.37      603.78     44.00 o 
  -6  -6   7      271.38      302.51     37.71 o 
  -5  -6   7     3493.82     3404.97     91.46 o 
  -4  -6   7    11206.09    12161.17    256.98 o 
  -3  -6   7     5740.18     5660.96    133.78 o 
  -2  -6   7      664.22      610.71     32.48 o 
  -1  -6   7     3521.32     3364.26     89.49 o 
   0  -6   7      934.62      887.04     56.95 o 
   1  -6   7     1244.57     1169.25     95.91 o 
   2  -6   7      884.43      868.85    131.90 o 
   3  -6   7      314.61      318.11     71.98 o 
   4  -6   7     4206.43     4227.75    179.34 o 
   5  -6   7     8392.96     8337.24    301.55 o 
   6  -6   7     1391.66     1528.21    111.81 o 
   8  -6   7      141.25       65.68     40.86 o 
   9  -6   7       91.99       54.31     31.91 o 
  10  -6   7      135.94       59.64     40.81 o 
  11  -6   7       73.95       68.46     51.00 o 
 -15  -5   7      120.61      121.15     54.33 o 
 -14  -5   7      251.40      237.00     60.76 o 
 -13  -5   7      467.19      460.91     72.00 o 
 -12  -5   7      252.13      217.90     55.03 o 
 -11  -5   7      967.11      988.32     64.12 o 
 -10  -5   7     1454.23     1297.99     74.69 o 
  -9  -5   7     4659.54     4775.60    260.22 o 
  -8  -5   7     3906.51     3965.76     98.10 o 
  -7  -5   7      150.87      128.75     23.45 o 
  -6  -5   7     5851.26     5897.52     99.54 o 
  -5  -5   7     1928.16     1692.08     74.39 o 
  -4  -5   7     1367.56     1349.70     37.11 o 
  -3  -5   7      246.12      286.39     30.04 o 
  -2  -5   7     3611.87     3509.47    103.54 o 
  -1  -5   7    16632.44    16521.26    265.33 o 
   0  -5   7    10587.45    10058.37    257.01 o 
   1  -5   7      533.34      622.56     42.34 o 
   2  -5   7    16915.58    17945.24    370.20 o 
   3  -5   7     2590.62     2651.05    147.89 o 
   4  -5   7      157.80      114.78     69.55 o 
   5  -5   7      266.43      255.88     91.08 o 
   6  -5   7     2120.55     2012.22     98.84 o 
   7  -5   7     6203.10     6581.19    217.27 o 
   8  -5   7     3026.00     3007.53    179.26 o 
   9  -5   7      149.58       96.98     62.57 o 
  10  -5   7     1991.15     2153.46    208.70 o 
  11  -5   7      467.59      410.28    105.71 o 
  12  -5   7        7.14       15.46     60.77 o 
 -15  -4   7        2.65       42.67     40.06 o 
 -14  -4   7      314.15      296.42     60.31 o 
 -13  -4   7     1065.53     1128.89     73.72 o 
 -12  -4   7       95.53       62.31     52.79 o 
 -11  -4   7      375.68      467.92     72.62 o 
 -10  -4   7      267.78      198.39     58.94 o 
  -9  -4   7     2945.74     2764.75    166.59 o 
  -8  -4   7      210.37      183.01     30.27 o 
  -7  -4   7     1296.94     1257.37     47.53 o 
  -6  -4   7    15783.27    15761.58    497.39 o 
  -5  -4   7     7170.14     6586.31     83.73 o 
  -4  -4   7     2032.36     1891.86     90.20 o 
  -3  -4   7      207.39      132.46     19.12 o 
  -2  -4   7       53.48       71.96     18.15 o 
  -1  -4   7     2596.99     2837.92     71.09 o 
   0  -4   7       96.36      121.82     23.85 o 
   1  -4   7     9279.11     9359.21    151.19 o 
   2  -4   7    25345.63    26582.95    536.68 o 
   3  -4   7     2087.09     2102.65    106.34 o 
   4  -4   7     2564.67     2566.07    145.02 o 
   5  -4   7     1628.10     1570.45    166.36 o 
   6  -4   7     1600.29     1553.53    159.15 o 
   7  -4   7     1200.23     1230.66     97.77 o 
   8  -4   7      235.51      196.19     71.09 o 
   9  -4   7     1944.61     1701.20    125.24 o 
  10  -4   7     4731.64     4850.93    344.96 o 
  11  -4   7     1121.19     1122.01     88.29 o 
  12  -4   7      169.88      113.43     64.69 o 
 -15  -3   7       15.74       17.41     41.91 o 
 -14  -3   7      336.42      446.65    175.82 o 
 -13  -3   7      162.66      194.36     71.40 o 
 -12  -3   7       13.71      -27.31     47.21 o 
 -11  -3   7     3331.84     3250.13    114.26 o 
 -10  -3   7     1062.01     1030.66    107.90 o 
  -9  -3   7      332.70      426.27     64.85 o 
  -8  -3   7      175.60      117.94     19.10 o 
  -7  -3   7       75.88       68.03     15.77 o 
  -6  -3   7     2714.87     2874.58     68.18 o 
  -5  -3   7      785.03      717.88     34.78 o 
  -4  -3   7      449.24      414.85     23.11 o 
  -3  -3   7     3783.27     3438.80     65.92 o 
  -2  -3   7     2528.06     2582.75     56.16 o 
  -1  -3   7     2149.23     2134.37     50.58 o 
   0  -3   7      414.65      324.75     24.17 o 
   1  -3   7      123.03      130.15     23.20 o 
   2  -3   7     5666.71     5545.27    138.36 o 
   3  -3   7      414.45      426.90     46.51 o 
   4  -3   7     4954.57     4687.60    131.04 o 
   5  -3   7     4636.70     4285.04    132.45 o 
   6  -3   7      620.03      606.17    100.90 o 
   7  -3   7        3.15       46.48     35.43 o 
   8  -3   7      513.53      524.88     71.62 o 
   9  -3   7      182.67      178.02     64.60 o 
  10  -3   7       57.38       77.30     78.92 o 
  11  -3   7       97.16       64.82     82.79 o 
  12  -3   7      463.40      524.20     59.42 o 
  13  -3   7      939.54      990.92    210.82 o 
 -14  -2   7      189.73      168.78     61.76 o 
 -13  -2   7      124.36      125.11     53.72 o 
 -12  -2   7       95.50       66.89     53.08 o 
 -11  -2   7      376.90      188.66     57.36 o 
 -10  -2   7      217.31       75.17     62.30 o 
  -9  -2   7     2090.14     2115.01    150.99 o 
  -8  -2   7     5111.58     5645.72    158.69 o 
  -7  -2   7     1636.88     1704.04    150.58 o 
  -6  -2   7       48.79       48.34     16.17 o 
  -5  -2   7     1011.49     1025.08     45.02 o 
  -4  -2   7      821.84      856.72     37.77 o 
  -3  -2   7      502.57      458.08     24.38 o 
  -2  -2   7        9.87       -1.37     26.54 o 
  -1  -2   7     9720.44     9156.88    175.84 o 
   0  -2   7     3303.79     2847.03     59.12 o 
   1  -2   7    16529.68    16729.62    147.95 o 
   2  -2   7      449.38      608.51     56.29 o 
   3  -2   7    11219.66    11771.64    563.36 o 
   4  -2   7      809.66      689.99     53.89 o 
   5  -2   7      751.19      694.69     86.17 o 
   6  -2   7     1887.23     1741.13     98.34 o 
   7  -2   7     1003.72     1101.83     94.24 o 
   8  -2   7     2282.02     2237.17    139.46 o 
   9  -2   7       16.83        5.41     44.06 o 
  10  -2   7     2302.37     2320.08    194.96 o 
  11  -2   7      255.45      284.01    142.80 o 
  12  -2   7       24.68       43.98     38.67 o 
  13  -2   7       21.38       22.05    107.12 o 
  14  -2   7      127.11      211.36    150.99 o 
 -14  -1   7      103.06       48.14     31.04 o 
 -13  -1   7     1023.53     1058.06    175.45 o 
 -12  -1   7      995.78     1024.74    116.27 o 
 -11  -1   7      475.50      465.42     85.67 o 
 -10  -1   7      427.90      318.03     96.76 o 
  -9  -1   7       54.65       11.00     52.01 o 
  -8  -1   7     2012.91     2077.87     46.61 o 
  -7  -1   7      255.88      285.01     35.98 o 
  -6  -1   7     1061.28     1098.70     58.41 o 
  -5  -1   7    18301.87    18671.88    234.40 o 
  -4  -1   7    18174.77    18163.08    286.32 o 
  -3  -1   7      298.96      316.79     23.09 o 
  -2  -1   7     1369.90     1406.62     34.06 o 
  -1  -1   7      646.62      615.48     31.70 o 
   0  -1   7     8113.80     8181.68    108.28 o 
   1  -1   7     1221.21     1274.63     39.50 o 
   2  -1   7     2855.40     2764.61     71.39 o 
   4  -1   7     8104.97     7598.04    336.40 o 
   5  -1   7     2221.00     2068.34    136.04 o 
   6  -1   7     1644.36     1728.96    117.39 o 
   7  -1   7      239.99      252.17     88.02 o 
   8  -1   7     1382.75     1487.96     84.33 o 
   9  -1   7      782.48      788.71    115.23 o 
  10  -1   7     2263.41     2288.37    147.42 o 
  11  -1   7     2200.72     2221.70    109.61 o 
  12  -1   7     1523.73     1362.69    200.05 o 
  13  -1   7       14.71       39.75     38.43 o 
  14  -1   7     1544.66     1857.97    213.52 o 
 -14   0   7       14.80       23.30     41.63 o 
 -13   0   7      104.08      107.60     64.33 o 
 -12   0   7       15.50      107.03     53.62 o 
 -11   0   7      810.33      732.81    104.42 o 
 -10   0   7     5114.01     5363.62    199.84 o 
  -9   0   7     7470.10     7465.37    309.19 o 
  -8   0   7        3.59        4.88     14.25 o 
  -7   0   7     1155.87     1114.79     48.22 o 
  -6   0   7      691.88      686.52     49.33 o 
  -5   0   7      632.45      702.17     29.44 o 
  -4   0   7      215.25      185.62     24.57 o 
  -3   0   7     1214.71     1031.36     34.58 o 
  -2   0   7     5339.63     4776.49     48.10 o 
  -1   0   7      579.17      657.54     24.30 o 
   0   0   7     2997.40     2929.44     64.80 o 
   1   0   7     2618.81     2994.29    122.56 o 
   2   0   7     3732.85     3837.31     83.76 o 
   3   0   7     1235.81      990.17     30.49 o 
   4   0   7     4330.29     4273.89    125.37 o 
   5   0   7    11472.10    11084.68    310.19 o 
   6   0   7     9148.24     9468.61    336.76 o 
   7   0   7     8018.15     8231.58    215.14 o 
   8   0   7      482.00      470.36     66.41 o 
   9   0   7     3795.11     4043.58    155.62 o 
  10   0   7      140.29      117.13     73.72 o 
  11   0   7      988.07      881.76     66.11 o 
  12   0   7      324.73      237.93    115.23 o 
  13   0   7       62.26       67.24     48.47 o 
  14   0   7      303.72      576.86    168.38 o 
 -14   1   7       92.77       85.63     67.08 o 
 -13   1   7      437.82      373.67    101.59 o 
 -12   1   7      331.53      584.88    133.79 o 
 -11   1   7      122.54       13.81     51.08 o 
 -10   1   7     1738.09     1613.42    131.80 o 
  -9   1   7       58.65       35.53     34.59 o 
  -8   1   7     5722.90     5672.37    116.73 o 
  -7   1   7    17544.27    17783.05    287.03 o 
  -6   1   7     3275.25     2877.19     62.73 o 
  -5   1   7      221.35      205.30     25.90 o 
  -4   1   7     2521.10     2662.75     82.89 o 
  -3   1   7      689.82      738.55     23.80 o 
  -2   1   7     6294.02     6601.69     97.85 o 
  -1   1   7    10664.89    10425.23    149.31 o 
   0   1   7    40679.18    41217.51    572.44 o 
   1   1   7    55297.16    59045.11    629.93 o 
   2   1   7     4793.83     4400.63     84.10 o 
   3   1   7     1240.06     1269.77     32.08 o 
   4   1   7     9724.99     9944.11    274.20 o 
   5   1   7     2791.74     2586.55    205.95 o 
   6   1   7      522.81      430.85     51.80 o 
   7   1   7      108.88      157.39     67.05 o 
   8   1   7     1573.40     1548.96    148.77 o 
   9   1   7     5522.15     5379.27    161.73 o 
  10   1   7       25.75       63.65     64.80 o 
  11   1   7      865.96      890.61     98.55 o 
  12   1   7      452.63      420.82    154.96 o 
  13   1   7       47.65       44.40     45.37 o 
  14   1   7       17.24       -9.74     52.38 o 
  15   1   7      107.47       60.84     50.11 o 
 -13   2   7     1177.55     1415.80    135.50 o 
 -12   2   7      708.13      793.39    110.60 o 
 -11   2   7      449.98      431.47     87.22 o 
 -10   2   7      139.72      104.84     34.68 o 
  -9   2   7      172.72      207.06     44.54 o 
  -8   2   7     1153.96     1014.09     55.72 o 
  -7   2   7     4953.46     4867.21    124.93 o 
  -6   2   7     3385.74     3421.66    105.97 o 
  -5   2   7    22251.05    23960.86    455.38 o 
  -4   2   7    27787.55    29489.32    370.66 o 
  -3   2   7     8416.55     8545.28     93.52 o 
  -2   2   7     4117.89     4058.75     75.53 o 
  -1   2   7     1331.55     1303.30     40.23 o 
   0   2   7     7487.14     8014.97    117.08 o 
   1   2   7     5958.18     6097.16     82.73 o 
   2   2   7      747.27      707.96     23.18 o 
   3   2   7    14722.35    14652.94    138.61 o 
   4   2   7    13345.26    13302.85    183.81 o 
   5   2   7     9041.48     8980.71    184.77 o 
   6   2   7      133.47      142.37     57.66 o 
   7   2   7      733.32      802.16    101.12 o 
   8   2   7     1236.20     1264.29    114.64 o 
   9   2   7     1307.95     1146.54    195.74 o 
  10   2   7     2415.32     2694.36    194.33 o 
  11   2   7     9381.59     9082.90    262.26 o 
  12   2   7     4432.00     4485.69    161.42 o 
  13   2   7      371.25      333.84     52.70 o 
  14   2   7      180.43      193.88    181.94 o 
  15   2   7       19.94       18.20    110.27 o 
 -13   3   7       39.81       83.10     61.25 o 
 -12   3   7      270.79      126.16     67.70 o 
 -11   3   7      260.65      216.44     91.98 o 
 -10   3   7     1790.33     1806.71    120.77 o 
  -9   3   7     2697.27     2625.40    114.24 o 
  -8   3   7      274.29      248.18     53.27 o 
  -7   3   7     2830.00     2780.15     94.75 o 
  -6   3   7      449.22      401.37     54.25 o 
  -5   3   7      191.01       82.53     23.89 o 
  -4   3   7      519.97      428.48     39.76 o 
  -3   3   7      104.16       63.95     24.55 o 
  -2   3   7    14846.76    14583.00    186.62 o 
  -1   3   7    20370.13    20889.56    168.63 o 
   0   3   7       83.51       65.07     19.78 o 
   1   3   7      718.31      674.25     23.37 o 
   2   3   7     1242.20     1259.65     42.68 o 
   3   3   7     2459.81     2430.54     38.41 o 
   4   3   7      338.40      363.45     46.81 o 
   5   3   7     3139.47     2972.08     97.32 o 
   7   3   7     2998.71     2851.38    120.97 o 
   8   3   7      321.17      330.23    105.99 o 
   9   3   7      197.60      238.85     58.24 o 
  10   3   7     1095.46     1236.87    113.48 o 
  11   3   7      949.47      999.00     69.74 o 
  12   3   7      988.24      951.65    140.72 o 
  13   3   7      207.91      219.44     84.24 o 
  14   3   7      961.60     1048.58    203.34 o 
  15   3   7       60.39       61.72     50.04 o 
 -12   4   7      119.89       49.26     44.77 o 
 -11   4   7       14.26       19.13     54.05 o 
 -10   4   7      219.59      102.98     44.15 o 
  -9   4   7      744.75      537.36     84.42 o 
  -8   4   7       10.90        8.82     53.75 o 
  -7   4   7     2810.67     3026.01    129.76 o 
  -6   4   7     3515.14     3478.09    194.98 o 
  -5   4   7     2591.32     2670.66    105.70 o 
  -4   4   7      654.87      677.77     55.54 o 
  -3   4   7      291.01      216.91     93.02 o 
  -2   4   7     2329.88     2208.33     83.63 o 
  -1   4   7     3678.68     3758.92     90.46 o 
   0   4   7    12003.96    11840.38    172.45 o 
   1   4   7    10480.79    10057.35    206.32 o 
   2   4   7    11659.86    11463.08    167.56 o 
   3   4   7     2292.86     2198.63     76.24 o 
   4   4   7      241.56      270.22     58.30 o 
   5   4   7     1464.05     1490.30    144.91 o 
   6   4   7       56.13       10.93     50.27 o 
   7   4   7     1528.91     2072.02    595.10 o 
   8   4   7     2219.90     2257.84    101.37 o 
   9   4   7     2425.95     2545.79    131.99 o 
  10   4   7     4197.10     4117.63    118.39 o 
  11   4   7     1986.90     1656.12    111.60 o 
  12   4   7       27.71       10.40     29.03 o 
  13   4   7      177.86      195.37     56.32 o 
  14   4   7       61.12       22.14     31.72 o 
  15   4   7      176.79       46.22    109.82 o 
 -12   5   7      823.82      940.65    148.11 o 
 -11   5   7      761.47     1099.51    243.34 o 
 -10   5   7      638.92      636.04    120.84 o 
  -9   5   7      419.69      515.67     87.50 o 
  -8   5   7     1505.41     1510.51     73.36 o 
  -7   5   7      169.84      181.83     59.57 o 
  -6   5   7     1197.10     1099.96    100.30 o 
  -5   5   7      153.88      152.02     60.18 o 
  -4   5   7      817.58      788.18     62.43 o 
  -3   5   7     3165.78     3212.83    101.25 o 
  -2   5   7      810.35      879.32     89.43 o 
  -1   5   7     1417.20     1322.40     72.79 o 
   0   5   7      813.46     1012.54     46.60 o 
   1   5   7     2890.66     2882.79     83.47 o 
   2   5   7     1073.96     1102.50     47.15 o 
   3   5   7     1023.42     1020.79     54.93 o 
   4   5   7    11252.14    11184.69    193.67 o 
   5   5   7    27308.04    28465.44    448.48 o 
   6   5   7      627.59      565.69     30.72 o 
   7   5   7      859.00      880.41     49.85 o 
   8   5   7      934.03      889.58    223.47 o 
   9   5   7      128.54      175.86     78.21 o 
  10   5   7      469.89      482.24     84.30 o 
  11   5   7      234.18      206.54     43.42 o 
  12   5   7     2891.85     2997.81    102.33 o 
  13   5   7     1412.42     1299.67     71.42 o 
  14   5   7       64.33       95.77    109.64 o 
  15   5   7      116.06      157.93    167.12 o 
 -11   6   7      520.19      492.80     94.85 o 
 -10   6   7       57.12       94.12    100.54 o 
  -9   6   7     1209.77     1316.82     69.50 o 
  -8   6   7     3506.26     3624.35    150.92 o 
  -7   6   7       81.17       42.07     41.75 o 
  -6   6   7     1022.12     1081.82     98.51 o 
  -5   6   7     1510.56     1459.26     93.29 o 
  -4   6   7      187.84      167.62     52.33 o 
  -3   6   7     1067.02     1141.28     67.43 o 
  -2   6   7      176.59      182.77     53.29 o 
  -1   6   7     6365.76     6490.85    118.51 o 
   0   6   7    12635.19    13250.71    315.42 o 
   1   6   7     1453.69     1457.19     47.27 o 
   2   6   7     2185.27     2043.04     84.21 o 
   3   6   7     6357.99     6554.39    182.79 o 
   4   6   7      622.19      708.28     30.83 o 
   5   6   7      731.02      630.64     42.08 o 
   6   6   7      822.66      755.02     68.62 o 
   7   6   7     7324.16     7360.02    153.04 o 
   8   6   7     1364.35     1248.88     76.57 o 
   9   6   7       40.06       25.94     18.35 o 
  10   6   7     1097.45     1092.77    105.61 o 
  11   6   7     3038.48     3105.25    185.20 o 
  12   6   7      145.96      107.59     32.13 o 
  13   6   7      941.00     1031.71    129.49 o 
  14   6   7      131.25       18.02     50.90 o 
  15   6   7       17.17      -61.71    106.22 o 
 -11   7   7       77.29       33.95     58.30 o 
 -10   7   7      806.67      924.07     99.51 o 
  -9   7   7      700.46      792.18     63.12 o 
  -8   7   7      418.87      253.30     61.78 o 
  -7   7   7      438.11      517.88     59.95 o 
  -6   7   7     6336.53     6633.47    172.35 o 
  -5   7   7     6070.17     6325.35    139.66 o 
  -4   7   7      266.82      276.70     64.15 o 
  -3   7   7       16.52       18.70     42.99 o 
  -2   7   7       95.21      128.37     53.89 o 
  -1   7   7      581.68      670.47     61.99 o 
   0   7   7     2183.74     2348.70    102.67 o 
   1   7   7     1740.36     1712.23     67.53 o 
   2   7   7     8561.30     8166.81    247.57 o 
   3   7   7     3156.41     3129.80    144.95 o 
   4   7   7      214.63      254.31     57.10 o 
   5   7   7      886.48      932.44    117.81 o 
   6   7   7      478.68      641.29    141.13 o 
   7   7   7      927.30      996.54    139.39 o 
   8   7   7        8.84       71.84     65.78 o 
   9   7   7     3674.34     3962.64    175.57 o 
  10   7   7     3920.05     3873.61    221.00 o 
  11   7   7     4145.60     4027.45    378.16 o 
  12   7   7      117.56      150.71     68.82 o 
  13   7   7     2903.53     2692.76    186.76 o 
  14   7   7      500.05      584.61    172.80 o 
  15   7   7       44.17       95.68     71.08 o 
 -10   8   7      384.57      476.37    101.22 o 
  -9   8   7      252.34      247.82     55.64 o 
  -8   8   7       50.95       95.12     54.11 o 
  -7   8   7      194.32       86.73     48.24 o 
  -6   8   7     1865.13     1918.54     87.58 o 
  -5   8   7      556.67      405.86     69.83 o 
  -4   8   7     1738.86     1967.84    110.05 o 
  -3   8   7     1749.97     1922.97    132.75 o 
  -2   8   7     1128.61     1120.83     79.75 o 
  -1   8   7      382.68      403.50     95.90 o 
   0   8   7       42.36       55.97     38.76 o 
   1   8   7     1078.69     1102.61    114.59 o 
   2   8   7     3699.32     3610.53    111.71 o 
   3   8   7       56.19       76.21     35.87 o 
   4   8   7      258.82      244.86     57.23 o 
   5   8   7     5022.94     4961.55    199.77 o 
   6   8   7     1225.30     1406.66    118.46 o 
   7   8   7        7.08       51.00     98.02 o 
   8   8   7       88.82      197.97     98.96 o 
   9   8   7     1019.53      978.79     91.94 o 
  10   8   7      584.76      563.98     98.14 o 
  11   8   7       35.85       86.53    177.26 o 
  12   8   7      706.56      627.50     71.69 o 
  13   8   7     1011.85     1065.84    147.75 o 
  14   8   7       55.44       34.69    105.77 o 
  -9   9   7      255.90      273.08     54.37 o 
  -8   9   7      913.52      961.34     87.96 o 
  -7   9   7     1725.63     1900.04    138.50 o 
  -6   9   7     1330.42     1377.02    108.87 o 
  -5   9   7        9.63       70.64     55.81 o 
  -4   9   7      505.73      397.97     67.53 o 
  -3   9   7      750.07      684.59     90.62 o 
  -2   9   7       65.47      117.67     47.62 o 
  -1   9   7     5143.51     5078.74    139.99 o 
   0   9   7     9729.53     9820.06    293.11 o 
   1   9   7     3236.59     3282.13    140.08 o 
   2   9   7      558.72      614.06     76.71 o 
   3   9   7      270.02      279.04     71.18 o 
   4   9   7      343.55      314.18     62.59 o 
   5   9   7       11.82      -19.34     87.61 o 
   6   9   7      161.02      228.66     97.41 o 
   7   9   7      271.68      334.95     96.88 o 
   8   9   7     1342.88     1345.46    150.35 o 
   9   9   7       20.40      111.23    122.80 o 
  10   9   7       14.18      107.19     57.42 o 
  11   9   7       52.48       53.79     67.34 o 
  12   9   7      197.82      244.35    231.99 o 
  13   9   7      162.99      222.45     97.21 o 
  14   9   7        3.76      107.93    121.26 o 
  -8  10   7       70.00      111.15    103.88 o 
  -7  10   7      321.23      443.99     73.37 o 
  -6  10   7      140.18      183.25     61.34 o 
  -5  10   7     3887.02     4388.97    165.97 o 
  -4  10   7     3919.22     4216.26    201.17 o 
  -3  10   7      565.26      649.32     86.98 o 
  -2  10   7      519.07      575.14     69.18 o 
  -1  10   7      189.53      147.73     51.45 o 
   0  10   7      531.15      619.60     78.70 o 
   1  10   7      163.75      156.95     58.16 o 
   2  10   7     1225.34     1157.76    120.72 o 
   3  10   7     8253.99     8087.94    161.81 o 
   4  10   7     3637.18     3707.84    202.58 o 
   5  10   7     2535.30     2283.13    202.81 o 
   6  10   7      176.03      149.56     78.40 o 
   7  10   7      275.46      398.82    116.30 o 
   8  10   7     1173.56     1107.81    141.36 o 
   9  10   7       54.00        9.68     40.97 o 
  10  10   7      520.73      838.86    286.54 o 
  11  10   7     3394.91     3322.18    187.17 o 
  12  10   7      852.79      998.38    235.10 o 
  13  10   7       98.41       89.21     83.00 o 
  14  10   7       83.94      299.02    101.89 o 
  -7  11   7      461.12      391.74     76.09 o 
  -6  11   7      233.97      224.62     68.48 o 
  -5  11   7      256.82      147.85     54.17 o 
  -4  11   7      402.49      346.10     60.63 o 
  -3  11   7     1009.32      964.29     85.64 o 
  -2  11   7     2086.78     2309.50    108.43 o 
  -1  11   7     3661.30     3635.97    116.83 o 
   0  11   7      297.31      255.35     51.65 o 
   1  11   7       51.27       58.42     66.65 o 
   2  11   7      721.84      619.46    113.14 o 
   3  11   7      682.34      631.47     55.95 o 
   4  11   7      215.31      136.79     53.41 o 
   5  11   7     2953.88     2650.19    175.92 o 
   6  11   7     5648.92     5821.38    292.26 o 
   7  11   7     3364.21     3377.11    290.55 o 
   8  11   7       72.75       23.17     45.90 o 
   9  11   7      440.40      421.71     77.62 o 
  10  11   7      266.88      257.98     86.33 o 
  11  11   7      573.61      546.75     97.85 o 
  12  11   7      467.83      470.36     84.87 o 
  13  11   7      185.91      150.41    184.96 o 
  -5  12   7       42.38       30.26     44.27 o 
  -4  12   7      586.13      530.16     70.81 o 
  -3  12   7       87.64       80.80     33.07 o 
  -2  12   7      240.16      196.84     45.84 o 
  -1  12   7      127.32      193.29     93.88 o 
   0  12   7     2914.29     2948.37    159.09 o 
   1  12   7     5082.35     5179.63    132.71 o 
   2  12   7     2433.22     2427.68    102.17 o 
   3  12   7       58.78       43.03     52.63 o 
   4  12   7       21.02      -21.44     69.52 o 
   5  12   7      316.12      231.90    123.97 o 
   6  12   7       78.49       26.90     67.40 o 
   7  12   7       27.61       38.79    102.03 o 
   8  12   7     1812.58     2028.55    181.40 o 
   9  12   7     2670.89     2855.33    173.27 o 
  10  12   7      206.91      179.00     76.38 o 
  11  12   7      282.33      235.72     71.35 o 
  12  12   7      142.50      268.47     88.02 o 
  -4  13   7     1611.51     1518.25     91.96 o 
  -3  13   7      518.34      442.64     94.59 o 
  -2  13   7      228.60      280.05     63.29 o 
  -1  13   7      111.54       91.04    108.07 o 
   0  13   7       40.81      130.81     49.75 o 
   1  13   7      596.18      558.09     58.73 o 
   2  13   7      118.46      126.48     38.56 o 
   3  13   7     3497.06     3642.88    124.20 o 
   4  13   7     2957.68     3102.40    146.14 o 
   5  13   7     1348.85     1497.61    169.72 o 
   6  13   7      213.43      230.50    101.63 o 
   7  13   7      381.53      318.28    126.35 o 
   8  13   7      112.92       87.98     57.30 o 
   9  13   7       16.79       92.37     56.14 o 
  10  13   7      835.71     1128.24    229.69 o 
  11  13   7     3018.73     3486.55    178.20 o 
  -1  14   7      645.16      628.08     63.47 o 
   0  14   7      249.14      258.00     57.43 o 
   1  14   7       20.71       32.70     62.69 o 
   2  14   7      470.22      489.50     80.61 o 
   3  14   7       63.20      173.42     65.11 o 
   4  14   7       83.02       73.67     71.58 o 
   5  14   7      177.80      118.56     67.54 o 
   6  14   7      708.61      664.87    100.77 o 
   7  14   7      427.32      342.51    158.43 o 
   8  14   7      187.87       81.71     47.33 o 
   9  14   7       47.35       73.42     70.32 o 
  10  14   7       10.68      131.85     47.72 o 
   2  15   7      320.50      349.92    108.83 o 
   3  15   7      131.15      112.61     84.91 o 
   4  15   7       61.03       66.51     90.86 o 
   5  15   7       37.52       63.18     55.80 o 
   6  15   7        3.28      -23.58     67.32 o 
   7  15   7       16.52       94.63     48.15 o 
  -8 -14   8       89.67      -75.50     75.50 o 
  -7 -14   8      874.54     1345.44    208.20 o 
  -6 -14   8       12.87       40.91     35.78 o 
  -5 -14   8       30.78       97.44     34.77 o 
  -4 -14   8      435.21      408.40     67.70 o 
  -3 -14   8       29.94       36.31     47.59 o 
  -2 -14   8     1445.05     1526.87     86.17 o 
  -1 -14   8     1198.43     1441.96    246.81 o 
   0 -14   8      257.37      142.26     70.27 o 
   1 -14   8       24.59       14.02     63.11 o 
 -10 -13   8      185.99      141.86     57.09 o 
  -9 -13   8      467.39      588.17    188.88 o 
  -8 -13   8      108.76      111.50     74.73 o 
  -7 -13   8     2437.94     2216.60    147.35 o 
  -6 -13   8      334.47      270.22     74.43 o 
  -5 -13   8      393.17      365.41    101.53 o 
  -4 -13   8        4.84      122.73    105.09 o 
  -3 -13   8       10.65      -33.24     48.92 o 
  -2 -13   8      724.08      515.65    117.71 o 
  -1 -13   8       58.51      120.70     49.15 o 
   0 -13   8      457.47      396.87     79.71 o 
   1 -13   8     1306.73     1070.39    120.14 o 
   2 -13   8     1138.34     1106.51    195.75 o 
   3 -13   8      164.09      157.68     61.77 o 
 -11 -12   8     1279.42     1353.64    581.91 o 
 -10 -12   8      632.28      685.67     71.77 o 
  -9 -12   8       59.62      120.42     81.53 o 
  -8 -12   8       44.61      103.08     64.00 o 
  -7 -12   8      169.15      166.62     70.69 o 
  -6 -12   8      809.19      817.35    130.31 o 
  -5 -12   8       10.23       66.82     38.08 o 
  -4 -12   8      256.82      247.20     57.05 o 
  -3 -12   8     2164.39     2227.08    157.84 o 
  -2 -12   8      133.69      174.69    101.08 o 
  -1 -12   8      131.80      141.71     67.96 o 
   0 -12   8       89.97      112.94     80.32 o 
   1 -12   8       59.66       34.00     56.89 o 
   2 -12   8     1026.61     1101.02    130.43 o 
   3 -12   8      907.63      991.79    111.12 o 
   4 -12   8      489.50      473.60     78.68 o 
   5 -12   8     1186.71      994.37    247.31 o 
 -12 -11   8      290.33      264.06    124.33 o 
 -11 -11   8      412.15      382.98     82.43 o 
 -10 -11   8       15.10       75.43     55.72 o 
  -9 -11   8     1166.05     1371.07    415.96 o 
  -8 -11   8     3360.68     3833.81    160.44 o 
  -7 -11   8      257.15      334.82     83.52 o 
  -6 -11   8        1.69       71.98     46.94 o 
  -5 -11   8       54.54       19.94     33.86 o 
  -4 -11   8      299.02      315.89     73.83 o 
  -3 -11   8      367.65      383.61    110.81 o 
  -2 -11   8     1330.24     1123.04     90.77 o 
  -1 -11   8     4328.20     4475.75    247.26 o 
   0 -11   8     1802.41     2063.02    158.83 o 
   1 -11   8       33.85       28.97     26.22 o 
   2 -11   8       94.93       50.13     48.53 o 
   3 -11   8      476.34      433.53     69.87 o 
   4 -11   8        5.78       79.91     50.62 o 
   5 -11   8      493.44      563.57     78.95 o 
   6 -11   8      154.53      113.74     50.25 o 
 -13 -10   8     1367.15     1394.39     81.53 o 
 -12 -10   8       39.46       32.39     30.50 o 
 -11 -10   8      100.11       33.24     54.51 o 
 -10 -10   8      123.18      101.16     62.39 o 
  -9 -10   8     1260.82     1280.27     68.77 o 
  -8 -10   8     2052.59     2163.90     98.48 o 
  -7 -10   8      591.24      480.28     74.72 o 
  -6 -10   8     1691.92     1804.61    105.14 o 
  -5 -10   8     8401.58     8554.34    251.16 o 
  -4 -10   8     1466.76     1583.82     74.62 o 
  -3 -10   8      194.41      382.53     67.39 o 
  -2 -10   8      134.04      100.27     67.57 o 
  -1 -10   8     2437.74     2381.96    114.11 o 
   0 -10   8      332.14      455.26    155.59 o 
   1 -10   8      837.49      821.33     82.39 o 
   2 -10   8     4464.18     4672.36    222.72 o 
   3 -10   8     3107.01     3292.32    141.04 o 
   4 -10   8        0.62       44.44     76.67 o 
   5 -10   8      772.43      956.32    125.90 o 
   6 -10   8      199.43       99.62     50.30 o 
   7 -10   8     1122.16     1025.62    106.77 o 
 -13  -9   8      139.45      151.90     86.13 o 
 -12  -9   8      885.33      829.99    135.14 o 
 -11  -9   8     1664.05     1643.40    137.36 o 
 -10  -9   8      452.24      468.93     59.95 o 
  -9  -9   8       43.68       56.07     35.22 o 
  -8  -9   8      843.60      654.86     85.34 o 
  -7  -9   8       19.42       66.16     31.94 o 
  -6  -9   8     1668.35     1657.95    114.43 o 
  -5  -9   8     1466.49     1578.84     91.96 o 
  -4  -9   8      768.88      822.51    131.84 o 
  -3  -9   8     4099.01     4318.21    184.42 o 
  -2  -9   8     6093.53     6410.58    345.19 o 
  -1  -9   8      704.39      683.04    150.82 o 
   0  -9   8      726.22      919.54    105.23 o 
   1  -9   8      773.64      735.51     95.50 o 
   2  -9   8     2078.34     2086.91    202.17 o 
   3  -9   8      325.16      269.25     68.70 o 
   4  -9   8     1220.68     1257.37    108.75 o 
   5  -9   8     1357.71     1418.57    104.40 o 
   6  -9   8      814.90      953.55    101.23 o 
   7  -9   8       30.09        1.05     43.09 o 
   8  -9   8      161.11      142.75     59.93 o 
   9  -9   8      147.92       40.26     48.99 o 
 -14  -8   8       26.04       17.84     62.52 o 
 -13  -8   8       57.75       32.11     26.38 o 
 -12  -8   8      100.30      106.34     36.31 o 
 -11  -8   8      806.36      801.65    182.85 o 
 -10  -8   8      124.49      142.11     39.28 o 
  -9  -8   8     1869.94     1768.99     73.15 o 
  -8  -8   8     4927.00     4675.43    230.10 o 
  -7  -8   8     2407.18     2186.84    100.05 o 
  -6  -8   8      462.03      442.17     76.67 o 
  -5  -8   8      106.07       89.15     33.90 o 
  -4  -8   8      335.45      337.94     35.65 o 
  -3  -8   8     2054.01     1953.26    129.06 o 
  -2  -8   8      471.56      483.53     88.28 o 
  -1  -8   8      948.22     1054.73    145.56 o 
   0  -8   8    10186.31    10574.42    272.18 o 
   1  -8   8     5411.49     5283.88    372.53 o 
   2  -8   8      597.91      565.31    104.46 o 
   3  -8   8      144.14      140.50     53.75 o 
   4  -8   8      336.89      313.88     71.96 o 
   5  -8   8       62.72       36.19     47.72 o 
   6  -8   8      256.71      165.87     70.41 o 
   7  -8   8      654.76      564.80    155.04 o 
   8  -8   8     1665.73     1630.66    123.10 o 
   9  -8   8       38.92       64.56     51.48 o 
  10  -8   8       39.42       75.42     32.74 o 
 -14  -7   8       55.41       54.11     43.42 o 
 -13  -7   8     1763.81     1660.56    111.76 o 
 -12  -7   8     1049.30      969.00     95.61 o 
 -11  -7   8      160.59       92.98     43.48 o 
 -10  -7   8       94.86      105.31     25.02 o 
  -9  -7   8      104.76       95.65     37.98 o 
  -8  -7   8      490.86      535.83     72.45 o 
  -7  -7   8       95.56       88.85     33.14 o 
  -6  -7   8      305.12      313.63     47.97 o 
  -5  -7   8     8078.97     7977.88    215.43 o 
  -4  -7   8     4638.26     4527.57    107.40 o 
  -3  -7   8      192.77      203.11     48.32 o 
  -2  -7   8      113.72      157.29     29.78 o 
  -1  -7   8       93.10       84.20     25.24 o 
   0  -7   8     2347.16     2392.25    126.52 o 
   1  -7   8      489.37      584.78    121.20 o 
   2  -7   8     4270.13     4568.52    194.75 o 
   3  -7   8     5062.58     5136.91    202.05 o 
   4  -7   8     4169.58     4243.38    176.44 o 
   5  -7   8     1981.68     1949.84    131.87 o 
   6  -7   8     1446.11     1322.71     97.92 o 
   7  -7   8      275.09      137.48     82.43 o 
   8  -7   8      395.50      284.36     76.10 o 
   9  -7   8       24.76        7.47     45.03 o 
  10  -7   8      402.66      395.10     94.65 o 
 -14  -6   8      189.84      175.01     57.93 o 
 -13  -6   8      431.82      430.44     59.18 o 
 -12  -6   8     1044.61     1069.95    117.99 o 
 -11  -6   8        1.82      100.14     73.06 o 
 -10  -6   8     2782.20     2706.60    107.62 o 
  -9  -6   8     2614.31     2611.35    107.43 o 
  -8  -6   8      649.01      590.07     57.90 o 
  -7  -6   8     1019.01      979.23     90.13 o 
  -6  -6   8      921.68      903.39    123.43 o 
  -5  -6   8      654.36      718.68     47.03 o 
  -4  -6   8      559.62      562.37     42.82 o 
  -3  -6   8     1165.55     1022.18     66.29 o 
  -2  -6   8     3218.62     3359.36    106.97 o 
  -1  -6   8     2522.16     2272.83    120.72 o 
   0  -6   8      139.62      202.75     48.21 o 
   1  -6   8     2536.53     2769.85    112.41 o 
   2  -6   8      213.74      281.80     66.31 o 
   3  -6   8     2474.29     2617.02    129.00 o 
   4  -6   8       21.92       45.09     49.02 o 
   5  -6   8     1191.26     1294.03    114.72 o 
   6  -6   8     6386.48     6655.96    333.66 o 
   7  -6   8     3523.33     3568.68    194.14 o 
   8  -6   8       32.78      -25.43     55.05 o 
   9  -6   8      439.80      286.37     94.03 o 
  10  -6   8       43.94       16.31     33.15 o 
  11  -6   8       45.52       53.98     45.87 o 
 -14  -5   8      210.17      231.24     53.91 o 
 -13  -5   8       86.82      104.95     41.02 o 
 -12  -5   8      120.79      198.33     58.44 o 
 -11  -5   8      127.92      162.43     66.41 o 
 -10  -5   8     2502.19     2485.97    129.62 o 
  -9  -5   8     2110.33     1998.55     74.51 o 
  -8  -5   8      339.61      319.76     48.77 o 
  -7  -5   8     7728.25     7809.11    126.52 o 
  -6  -5   8     9713.47     9635.73    148.02 o 
  -5  -5   8      294.36      315.13     35.62 o 
  -4  -5   8      389.81      399.38     39.70 o 
  -3  -5   8     1238.35     1353.76     47.03 o 
  -2  -5   8      185.17      247.98     34.24 o 
  -1  -5   8      738.42      872.63     48.25 o 
   0  -5   8     3302.31     3306.15     85.46 o 
   1  -5   8    21860.24    22213.66    641.15 o 
   2  -5   8     8035.77     7912.81    166.10 o 
   3  -5   8     1346.71     1394.69    141.73 o 
   4  -5   8      949.59      917.40     76.55 o 
   5  -5   8      576.11      587.63     81.06 o 
   6  -5   8      741.28      794.68     83.62 o 
   7  -5   8      893.12      786.27     99.68 o 
   8  -5   8     2341.31     2397.52    147.16 o 
   9  -5   8     4416.91     4393.38    291.58 o 
  10  -5   8      663.37      542.42    113.33 o 
  11  -5   8       50.32       -5.58     37.55 o 
  12  -5   8      341.12      151.40     66.45 o 
 -14  -4   8      263.99      174.85     63.94 o 
 -13  -4   8       79.89      129.33     64.61 o 
 -12  -4   8      528.52      458.19     76.72 o 
 -11  -4   8     1012.30     1008.01     71.70 o 
 -10  -4   8     1466.15     1496.98     98.07 o 
  -9  -4   8      671.02      599.06     76.70 o 
  -8  -4   8     1254.12     1211.59     51.73 o 
  -7  -4   8     2431.31     2254.10     65.04 o 
  -6  -4   8     3335.66     3239.88     73.41 o 
  -5  -4   8     2491.88     2540.56     81.99 o 
  -4  -4   8    13724.46    14122.01    298.43 o 
  -3  -4   8     1733.12     1844.61     57.58 o 
  -2  -4   8        4.20       13.33     16.35 o 
  -1  -4   8     1595.06     1547.14     55.21 o 
   0  -4   8      298.30      278.41     38.02 o 
   1  -4   8     4005.25     3651.52    114.90 o 
   2  -4   8      878.33      707.43     38.17 o 
   3  -4   8     3201.13     2959.54     84.51 o 
   4  -4   8     3759.46     3533.79    126.19 o 
   5  -4   8     3149.74     2996.57    110.56 o 
   6  -4   8       25.93       89.53     60.90 o 
   7  -4   8      287.69      309.00     98.97 o 
   8  -4   8     2060.23     2039.90    116.90 o 
   9  -4   8      815.81      708.01    114.84 o 
  10  -4   8      463.08      338.36    128.95 o 
  11  -4   8     1749.37     1786.24    169.70 o 
  12  -4   8     2469.79     2710.06    180.25 o 
 -14  -3   8       55.50       28.97     43.58 o 
 -13  -3   8      136.62      188.94     74.60 o 
 -12  -3   8      281.96      372.78     88.79 o 
 -11  -3   8      217.91      183.62     65.14 o 
 -10  -3   8     2907.65     3093.45    130.17 o 
  -9  -3   8     5036.83     5070.64    204.05 o 
  -8  -3   8      473.15      453.40     41.04 o 
  -7  -3   8      347.31      362.23     31.87 o 
  -6  -3   8       85.29       94.87     24.41 o 
  -5  -3   8     7339.01     7309.83    119.52 o 
  -4  -3   8    18974.25    19301.40    240.45 o 
  -3  -3   8      220.79      242.42     24.52 o 
  -2  -3   8     5348.84     5307.97    131.90 o 
  -1  -3   8    10402.46     9906.42    156.02 o 
   0  -3   8    16556.50    16551.58    263.67 o 
   1  -3   8      620.93      686.12     81.01 o 
   2  -3   8     3087.57     2994.50     96.66 o 
   3  -3   8     1538.56     1506.65     68.51 o 
   4  -3   8      364.92      358.00     63.24 o 
   5  -3   8     1043.63     1001.57     71.47 o 
   6  -3   8     1714.54     1641.70    113.65 o 
   7  -3   8     1572.48     1671.45    128.66 o 
   8  -3   8      219.75      230.91     78.47 o 
   9  -3   8     2032.35     1920.58    156.67 o 
  10  -3   8      365.49      415.29     79.72 o 
  11  -3   8      463.51      335.26     89.22 o 
  12  -3   8      113.91      181.09     67.75 o 
  13  -3   8       39.78       33.10     64.46 o 
 -14  -2   8      340.27      448.66     79.72 o 
 -13  -2   8      595.79      597.86    119.87 o 
 -12  -2   8      404.32      264.51    107.98 o 
 -11  -2   8      469.12      435.21     89.37 o 
 -10  -2   8     2063.20     2136.03    135.05 o 
  -9  -2   8     3900.92     4443.44    229.56 o 
  -8  -2   8      201.33      188.25     25.52 o 
  -7  -2   8     1890.09     1991.73    100.48 o 
  -6  -2   8     2647.28     2577.96     77.08 o 
  -5  -2   8     3033.20     2869.73    117.96 o 
  -4  -2   8        1.40       20.72     11.11 o 
  -3  -2   8     1336.04     1331.95     28.25 o 
  -2  -2   8    12756.24    12781.66    241.67 o 
  -1  -2   8     2287.36     2217.18     71.58 o 
   0  -2   8      722.11      693.65     27.56 o 
   1  -2   8    16685.45    16614.75    367.66 o 
   2  -2   8    15475.91    15993.71    728.93 o 
   3  -2   8       23.74       31.05     33.50 o 
   4  -2   8     1131.98     1140.38     62.39 o 
   5  -2   8      400.32      476.68     86.13 o 
   6  -2   8      401.64      448.08     98.42 o 
   7  -2   8     2738.40     2631.41    127.09 o 
   8  -2   8      854.32      938.46    145.42 o 
   9  -2   8     5512.99     5477.42    259.06 o 
  10  -2   8     1163.44     1126.08     97.11 o 
  11  -2   8       35.39       95.68     45.41 o 
  12  -2   8        3.43       32.07     42.07 o 
  13  -2   8      281.16      263.25     62.25 o 
 -14  -1   8     1325.00     1338.82    108.54 o 
 -13  -1   8       15.94       72.69     60.15 o 
 -12  -1   8      115.72       93.87     69.06 o 
 -11  -1   8     7070.27     7381.32    318.04 o 
 -10  -1   8     1638.38     1623.46    155.95 o 
  -9  -1   8      178.74      209.32     85.11 o 
  -8  -1   8       84.62      102.63     19.90 o 
  -7  -1   8      365.78      314.67     30.49 o 
  -6  -1   8     2044.48     1947.60     72.67 o 
  -5  -1   8     6265.89     6457.73    106.76 o 
  -4  -1   8     3172.10     2876.40     76.85 o 
  -3  -1   8     6521.16     6274.42     94.43 o 
  -2  -1   8     4714.68     4736.86    111.42 o 
  -1  -1   8       84.91       43.39     23.24 o 
   0  -1   8     8480.81     8411.23    121.55 o 
   1  -1   8     3214.49     3013.45     67.43 o 
   2  -1   8    10429.44     9772.54    370.84 o 
   3  -1   8     1534.09     1505.83     81.17 o 
   4  -1   8      777.54      660.26     71.84 o 
   5  -1   8     9647.31     9965.57    190.41 o 
   6  -1   8     5666.84     5802.30    180.54 o 
   7  -1   8       60.67       55.87     44.15 o 
   8  -1   8      757.75      796.06     78.66 o 
   9  -1   8      187.57       88.56     45.02 o 
  10  -1   8      400.92      392.53    124.69 o 
  12  -1   8      541.66      380.46    182.44 o 
  13  -1   8      223.80      253.28    181.13 o 
  14  -1   8      105.38        8.65    127.12 o 
 -14   0   8      133.95      100.94     57.98 o 
 -13   0   8      195.93      253.24     71.30 o 
 -12   0   8      619.61      663.62    114.13 o 
 -11   0   8     2030.85     2118.07    159.82 o 
 -10   0   8      135.44      101.33     67.52 o 
  -9   0   8     9508.89     9700.66    161.36 o 
  -8   0   8     4271.43     4350.75    113.06 o 
  -7   0   8     4192.83     3930.19     89.53 o 
  -6   0   8     1439.30     1313.57     47.03 o 
  -5   0   8      241.46      282.33     29.15 o 
  -4   0   8      478.92      509.30     36.99 o 
  -3   0   8     5359.38     5498.09    123.17 o 
  -2   0   8     1511.41     1605.22     42.46 o 
  -1   0   8    20629.18    20996.77    167.81 o 
   0   0   8    17153.32    17705.13    155.01 o 
   1   0   8     9017.06     8765.14    144.60 o 
   2   0   8      401.89      499.29     36.07 o 
   3   0   8     1597.39     1776.11     58.13 o 
   4   0   8      536.55      498.14     60.39 o 
   5   0   8     1168.69     1140.21    100.45 o 
   6   0   8     1707.66     1613.22     92.00 o 
   7   0   8     2012.68     1929.75    174.91 o 
   8   0   8     3886.61     3980.10    193.07 o 
   9   0   8      801.14      720.83     78.92 o 
  10   0   8        7.67       71.98     54.33 o 
  12   0   8      340.69      297.52     70.36 o 
  13   0   8       20.67       30.30     38.60 o 
  14   0   8      193.29      343.79    160.54 o 
 -13   1   8     1202.30     1182.12    150.09 o 
 -12   1   8       18.33      -41.36     52.60 o 
 -11   1   8        2.15        5.46     53.51 o 
 -10   1   8      105.93       72.22     50.23 o 
  -9   1   8     5963.98     5973.70    200.64 o 
  -8   1   8     3482.16     3417.48    141.12 o 
  -7   1   8       54.48       41.63     22.37 o 
  -6   1   8    14543.80    14555.84    313.32 o 
  -5   1   8    19723.88    19778.53    285.56 o 
  -4   1   8     4518.07     4220.68     91.59 o 
  -3   1   8     3246.23     3148.60     75.86 o 
  -2   1   8     1009.03     1148.42     55.93 o 
  -1   1   8     4879.05     4726.48     72.64 o 
   0   1   8    12229.73    12827.62    453.45 o 
   1   1   8       18.55       19.36     18.24 o 
   2   1   8    14637.64    15153.25    231.84 o 
   3   1   8    18527.43    19013.79    269.41 o 
   4   1   8     1182.55     1221.74     40.67 o 
   5   1   8      214.65      203.79     50.78 o 
   6   1   8     3004.88     3115.48    157.12 o 
   7   1   8     5666.00     5497.52    211.36 o 
   8   1   8     3392.43     3104.22    187.66 o 
  10   1   8     5898.31     5784.16    192.81 o 
  11   1   8     5555.07     5621.32    250.84 o 
  12   1   8      364.19      222.50    162.03 o 
  13   1   8      146.34      179.09     88.02 o 
  14   1   8      236.51      283.88    120.90 o 
 -13   2   8       80.45       37.21     76.89 o 
 -12   2   8      355.52      324.25    112.30 o 
 -11   2   8      906.80      997.78    108.97 o 
 -10   2   8     1510.98     1550.84    136.01 o 
  -9   2   8      127.13       65.83     24.55 o 
  -8   2   8      819.80      755.60     84.45 o 
  -7   2   8      268.88      223.57     28.38 o 
  -6   2   8      465.06      397.27     37.88 o 
  -5   2   8     1171.84     1155.38     57.30 o 
  -4   2   8      516.78      476.31     33.28 o 
  -3   2   8    10037.17    10090.08    145.11 o 
  -2   2   8    20762.92    22199.80    309.82 o 
  -1   2   8     2374.73     2571.91     51.16 o 
   0   2   8      356.76      482.98     22.84 o 
   1   2   8     1661.99     1787.53     47.86 o 
   2   2   8     3823.78     3779.01     79.32 o 
   3   2   8     4366.74     4464.43    104.16 o 
   4   2   8      859.24      838.42     49.35 o 
   5   2   8    13968.28    13655.49    387.58 o 
   6   2   8     9984.85    10342.14    331.72 o 
   7   2   8      504.01      485.42    132.44 o 
   8   2   8      165.52      198.35     73.87 o 
   9   2   8      530.04      543.03    122.73 o 
  10   2   8     1461.47     1555.96     95.65 o 
  11   2   8     1115.66      991.62     80.86 o 
  12   2   8      987.18     1109.67    212.39 o 
  13   2   8     1772.89     1673.91    141.99 o 
  14   2   8      560.47      454.70    106.85 o 
 -13   3   8       11.63       91.81     63.28 o 
 -12   3   8       55.60       67.51     53.65 o 
 -11   3   8      653.83      665.49    121.22 o 
 -10   3   8      589.42      469.73    105.38 o 
  -9   3   8      144.14      107.36     35.94 o 
  -8   3   8     2162.30     2192.85     83.96 o 
  -7   3   8     4438.83     4472.12    103.70 o 
  -6   3   8      924.67      962.49     73.86 o 
  -5   3   8      442.81      392.77     47.49 o 
  -4   3   8      805.55      724.71     56.19 o 
  -3   3   8     3716.23     3835.63     82.38 o 
  -2   3   8      147.90      232.20     36.85 o 
  -1   3   8     2346.40     1883.02     54.63 o 
   0   3   8    25098.67    25108.85    309.06 o 
   1   3   8    17592.06    18004.00    170.59 o 
   2   3   8     1896.99     1897.96     56.76 o 
   3   3   8     1712.03     1770.09     64.24 o 
   4   3   8      585.43      580.32     34.06 o 
   5   3   8      205.00      162.60     42.23 o 
   6   3   8      302.15      351.32     88.18 o 
   7   3   8     1553.12     1580.25    168.69 o 
   8   3   8      931.59      948.75    138.50 o 
   9   3   8     3862.16     3607.29    182.40 o 
  10   3   8      604.98      616.02     73.86 o 
  11   3   8      534.35      435.10    111.31 o 
  12   3   8      609.97      661.84     75.11 o 
  13   3   8      557.41      553.72    197.39 o 
  14   3   8       14.22       58.99     53.68 o 
  15   3   8      125.60      127.79     43.30 o 
 -12   4   8      407.57      420.05     85.64 o 
 -11   4   8       12.20       15.54     71.31 o 
 -10   4   8        1.30       -4.93     53.16 o 
  -9   4   8      238.14      138.68     40.20 o 
  -8   4   8      293.02      291.39     44.46 o 
  -7   4   8     3480.82     3618.12    123.31 o 
  -6   4   8      155.78      174.30     43.51 o 
  -5   4   8     2332.70     2272.41    118.40 o 
  -4   4   8     1071.03     1091.71     92.51 o 
  -3   4   8     1396.96     1521.43     63.01 o 
  -2   4   8     1181.92     1172.02     99.55 o 
  -1   4   8       69.81       93.97     25.94 o 
   0   4   8     5400.15     5217.82    101.26 o 
   1   4   8     2131.19     2020.16     57.39 o 
   2   4   8     1981.36     1915.70     58.71 o 
   3   4   8     4116.79     3832.05    111.56 o 
   4   4   8    10555.80    10757.84    337.76 o 
   5   4   8     4949.06     4755.50    285.50 o 
   6   4   8       13.26      -56.86     56.86 o 
   7   4   8     1384.97     2054.21    723.17 o 
   8   4   8      349.35      383.65     68.77 o 
   9   4   8       36.83       25.83     55.59 o 
  10   4   8     1927.57     2109.84    133.83 o 
  11   4   8     2793.89     3105.81    177.73 o 
  12   4   8     2082.05     2175.80    231.58 o 
  13   4   8      217.95      165.91     52.87 o 
  14   4   8       35.45       60.81    113.34 o 
  15   4   8       41.71      288.39    160.00 o 
 -12   5   8      460.28      416.31     92.27 o 
 -11   5   8      134.49      127.66     69.92 o 
 -10   5   8      621.55      737.74     88.28 o 
  -9   5   8      851.55      827.42     89.61 o 
  -8   5   8        4.16       35.69     28.55 o 
  -7   5   8     2126.81     2049.79     96.64 o 
  -6   5   8      169.31       69.28     47.45 o 
  -5   5   8     4455.87     4474.82    136.15 o 
  -4   5   8     1789.83     1860.90     80.15 o 
  -3   5   8       97.87       78.98     36.29 o 
  -2   5   8     6166.11     6362.72    166.10 o 
  -1   5   8     3893.72     3986.09    111.41 o 
   0   5   8       80.86       38.71     21.42 o 
   1   5   8     1223.22     1231.65     54.41 o 
   2   5   8      851.24     1072.17     54.00 o 
   3   5   8       54.42       71.59     32.86 o 
   4   5   8     1450.80     1776.03    149.65 o 
   5   5   8     4295.33     4153.31    102.01 o 
   6   5   8    16655.22    17186.61    358.04 o 
   7   5   8     2451.00     2482.38    100.51 o 
   8   5   8      537.76      527.31    179.44 o 
   9   5   8     1608.23     1653.09    122.58 o 
  10   5   8      366.75      580.92    116.17 o 
  11   5   8      212.47      164.88     77.03 o 
  12   5   8      777.99      801.71     63.82 o 
  13   5   8      247.76      256.65     52.72 o 
  14   5   8      527.77      130.00    102.53 o 
  15   5   8      204.12      126.04    116.49 o 
 -11   6   8     1201.27     1351.61    118.32 o 
 -10   6   8     1629.22     1794.95    120.02 o 
  -9   6   8      261.63      276.51     77.30 o 
  -8   6   8       17.66       57.21     36.65 o 
  -7   6   8     4918.55     4986.57    185.43 o 
  -6   6   8     5033.20     5194.41    165.14 o 
  -5   6   8       44.71      112.24     50.37 o 
  -4   6   8      218.50      121.67     46.36 o 
  -3   6   8      775.73      690.77     69.94 o 
  -2   6   8     1779.61     1625.96    135.35 o 
  -1   6   8     2099.30     2158.25     93.23 o 
   0   6   8     2087.54     2005.84    101.92 o 
   1   6   8    14263.84    14244.37    239.31 o 
   2   6   8     6404.56     6536.28     98.67 o 
   3   6   8       61.01       55.56     21.18 o 
   4   6   8      129.37      125.05     20.44 o 
   5   6   8     1220.93     1432.39    114.78 o 
   6   6   8     4496.58     4552.79    268.32 o 
   7   6   8      876.73      895.45    137.23 o 
   8   6   8     1817.18     1749.74    104.48 o 
   9   6   8     4645.78     4787.14    262.35 o 
  10   6   8     1776.35     1587.64    129.75 o 
  11   6   8        4.87       35.98     80.41 o 
  12   6   8      530.56      641.94    105.45 o 
  13   6   8      108.12      122.68     51.49 o 
  14   6   8       33.24       -7.40     34.77 o 
  15   6   8        1.98       68.92    113.88 o 
 -10   7   8      388.09      362.64    183.34 o 
  -9   7   8       41.08       40.73     40.80 o 
  -8   7   8      548.21      667.55     65.78 o 
  -7   7   8     4595.76     4760.42    129.31 o 
  -6   7   8     2282.11     2351.35    119.82 o 
  -5   7   8     3047.35     3047.94    130.67 o 
  -4   7   8     1995.52     2305.82    117.26 o 
  -3   7   8      170.17      141.89     56.12 o 
  -2   7   8      229.51      160.88     48.97 o 
  -1   7   8       85.26       50.65     40.41 o 
   0   7   8     1793.68     1747.05    139.05 o 
   1   7   8    14458.77    14736.01    316.44 o 
   2   7   8     2241.48     2175.82     97.64 o 
   3   7   8      312.11      341.29     66.31 o 
   4   7   8     1614.42     1630.32    142.42 o 
   5   7   8     5488.68     5494.53    136.37 o 
   6   7   8       66.97      101.89     78.08 o 
   7   7   8       43.88       38.81     73.55 o 
   8   7   8     3207.29     3113.64    210.23 o 
   9   7   8     1489.02     1496.98     94.64 o 
  10   7   8      126.20      100.71    131.99 o 
  11   7   8     1463.02     1540.59     96.70 o 
  12   7   8     2286.02     2418.50    158.92 o 
  13   7   8      248.97      186.07     44.02 o 
  14   7   8      386.20      242.00     78.55 o 
  -9   8   8     1316.34     1413.32     69.54 o 
  -8   8   8      970.30     1057.45    109.35 o 
  -7   8   8      171.40      112.92     37.90 o 
  -6   8   8        2.20       91.60     52.04 o 
  -5   8   8     2646.61     2629.30    128.73 o 
  -4   8   8     3645.74     3459.80    125.98 o 
  -3   8   8      119.27      174.70     61.96 o 
  -2   8   8     1482.22     1418.23     95.60 o 
  -1   8   8     8482.92     8890.75    261.46 o 
   0   8   8     2372.98     2383.08    147.90 o 
   1   8   8      787.34      770.79     58.23 o 
   2   8   8       34.61       47.72     42.16 o 
   3   8   8     2033.23     2078.77     62.27 o 
   4   8   8     1517.36     1442.70    134.68 o 
   5   8   8      179.19      204.72     85.76 o 
   6   8   8     1653.82     1641.76    167.93 o 
   7   8   8     2195.22     2267.27    151.26 o 
   8   8   8       56.90       53.06     58.88 o 
   9   8   8      574.77      591.68     90.78 o 
  10   8   8       52.17        3.17     52.39 o 
  11   8   8      142.82      245.70     91.85 o 
  12   8   8      350.98      346.44     91.04 o 
  13   8   8      130.99      157.74     70.45 o 
  14   8   8      368.26      446.96    120.63 o 
  -8   9   8        3.76       30.91     33.82 o 
  -7   9   8      262.24      211.33     70.82 o 
  -6   9   8     2897.54     3134.58    105.87 o 
  -5   9   8     2127.07     2311.10    124.95 o 
  -4   9   8      379.05      266.35     54.07 o 
  -3   9   8     1847.37     1815.20     90.91 o 
  -2   9   8     2523.46     2684.37    142.37 o 
  -1   9   8     2055.03     2131.61     93.77 o 
   0   9   8      133.28      119.87     67.60 o 
   1   9   8     6216.56     6083.78    215.28 o 
   2   9   8     6422.71     6191.52    188.69 o 
   3   9   8      744.15      806.76     69.73 o 
   4   9   8      169.68      172.50     51.62 o 
   5   9   8      352.14      570.51    129.95 o 
   6   9   8     1067.24     1210.14    218.70 o 
   7   9   8     4380.26     4601.26    226.21 o 
   8   9   8     1094.86     1015.37    107.79 o 
   9   9   8     1917.42     2035.87    114.12 o 
  10   9   8     2740.13     2746.14    270.83 o 
  11   9   8     1435.99     1360.40    107.76 o 
  12   9   8       38.47      122.76     74.88 o 
  13   9   8       58.61       50.89     64.37 o 
  14   9   8       50.94       15.19     59.28 o 
  -7  10   8      120.44       82.28     44.35 o 
  -6  10   8      593.51      596.81     86.96 o 
  -5  10   8      925.26      917.16     89.56 o 
  -4  10   8       32.24       74.88     45.24 o 
  -3  10   8     1140.23     1177.32     85.97 o 
  -2  10   8     1866.01     1924.43     97.57 o 
  -1  10   8     1834.59     1760.51     97.12 o 
   0  10   8        2.53        6.32     67.93 o 
   1  10   8     4755.00     5058.10    179.85 o 
   2  10   8     3921.53     3956.51    169.17 o 
   3  10   8       67.86       98.15     39.04 o 
   4  10   8     1178.17     1102.65     83.81 o 
   5  10   8     3177.94     3258.83    172.37 o 
   6  10   8     3188.23     3297.83    178.25 o 
   7  10   8      288.38      247.49     89.77 o 
   8  10   8        7.30       36.51     54.01 o 
   9  10   8      592.06      603.53    102.69 o 
  10  10   8      174.63      242.42     93.96 o 
  11  10   8      295.90      336.46     91.38 o 
  12  10   8      232.88      158.74     58.52 o 
  13  10   8      767.67      675.39    361.99 o 
  -6  11   8        4.53       77.37     49.76 o 
  -5  11   8       62.30      137.09     53.90 o 
  -4  11   8      349.62      331.58     71.24 o 
  -3  11   8      978.49     1159.78     88.59 o 
  -2  11   8      391.13      401.22     65.29 o 
  -1  11   8     2634.92     2515.73    127.97 o 
   0  11   8     6424.49     6475.27    152.10 o 
   1  11   8     2816.72     3093.17    189.06 o 
   2  11   8      392.28      433.08     57.60 o 
   3  11   8       74.41       71.54     32.22 o 
   4  11   8      169.28      166.05     98.83 o 
   5  11   8       18.42       26.32    134.42 o 
   6  11   8       66.27      101.25     47.99 o 
   7  11   8      748.76      789.75    186.28 o 
   8  11   8     1414.50     1696.16    199.73 o 
   9  11   8      239.09      145.74     54.13 o 
  10  11   8      113.20       87.45     63.14 o 
  11  11   8       15.76       22.23     66.74 o 
  12  11   8      248.17      423.49     86.62 o 
  13  11   8     1025.62     1214.97    731.10 o 
  -5  12   8     1962.97     1989.89    100.44 o 
  -4  12   8      367.31      278.90     61.04 o 
  -3  12   8      449.92      516.62     69.22 o 
  -2  12   8       56.35       62.49     40.03 o 
  -1  12   8     1208.55     1124.29     79.65 o 
   0  12   8     1565.95     1459.03     86.40 o 
   1  12   8      186.59      279.12    110.32 o 
   2  12   8     2207.55     2112.14    100.02 o 
   3  12   8     5715.51     5856.18    208.20 o 
   4  12   8     1246.86     1342.76    168.46 o 
   5  12   8      547.08      533.74    160.66 o 
   6  12   8      578.32      644.36    141.89 o 
   7  12   8     1370.22     1179.11    258.17 o 
   8  12   8      530.77      381.40     99.11 o 
   9  12   8      230.01      229.80     58.22 o 
  10  12   8     3600.69     3884.48    217.84 o 
  11  12   8     1419.71     1528.36    108.39 o 
  12  12   8      786.83      674.03    123.39 o 
  -3  13   8      660.38      687.05     74.30 o 
  -2  13   8      434.63      476.03     67.22 o 
  -1  13   8       14.76       18.06     35.44 o 
   0  13   8        8.39       13.85     36.63 o 
   1  13   8       32.50       36.08     32.34 o 
   2  13   8     1174.40     1147.04    116.59 o 
   3  13   8     1034.31     1036.25    111.69 o 
   4  13   8      236.30      129.76     88.21 o 
   5  13   8     2755.65     2542.28    174.85 o 
   6  13   8     1375.88     1475.73    181.26 o 
   7  13   8      266.25      212.80     73.70 o 
   8  13   8       27.42       93.40     41.90 o 
   9  13   8       30.32      104.81     68.14 o 
  10  13   8      748.02      763.04    132.04 o 
  11  13   8      262.31      246.52    100.08 o 
  -1  14   8      944.23      808.36    109.31 o 
   0  14   8      658.30      734.57    125.06 o 
   1  14   8      248.95      224.35     78.61 o 
   2  14   8       83.85       33.04     64.88 o 
   3  14   8      217.70      267.14     82.15 o 
   4  14   8        5.89       77.07     80.50 o 
   5  14   8      561.16      614.39    151.67 o 
   6  14   8       39.79        8.11    108.43 o 
   7  14   8       97.26      102.05     51.48 o 
   8  14   8      976.68      718.21    139.97 o 
   9  14   8      529.82      538.37    105.38 o 
   3  15   8      472.68      342.40     96.97 o 
   4  15   8      509.14      388.42    123.44 o 
   5  15   8       37.04      139.39     83.07 o 
  -7 -14   9      422.20      494.89    166.63 o 
  -6 -14   9      152.12      114.00     40.79 o 
  -5 -14   9       19.77       67.97     31.73 o 
  -4 -14   9      264.37      307.58    129.64 o 
  -3 -14   9     1286.71     1458.14    203.07 o 
  -2 -14   9      687.23      718.58    187.39 o 
  -1 -14   9      398.66      283.04    101.58 o 
   0 -14   9      569.82      389.71    130.03 o 
  -9 -13   9       22.86       76.90     54.87 o 
  -8 -13   9      579.09      614.56     74.36 o 
  -7 -13   9      330.57      344.89     72.24 o 
  -6 -13   9        3.29       98.74     74.51 o 
  -5 -13   9      630.86      695.33    140.81 o 
  -4 -13   9      180.97       87.71     38.72 o 
  -3 -13   9        6.06       11.30     35.42 o 
  -2 -13   9       99.17       50.81     30.39 o 
  -1 -13   9      407.65      326.32    124.78 o 
   0 -13   9     1637.28     1818.42    189.46 o 
   1 -13   9      746.48      578.60    195.32 o 
   2 -13   9       38.95       49.74     44.75 o 
 -10 -12   9      694.74     1100.34    169.69 o 
  -9 -12   9     1482.12     1465.85    124.64 o 
  -8 -12   9      587.53      793.10    207.12 o 
  -7 -12   9      378.34      401.72    124.96 o 
  -6 -12   9      580.70      541.02     93.24 o 
  -5 -12   9      424.59      385.77     96.72 o 
  -4 -12   9      647.74      591.26    175.00 o 
  -3 -12   9       23.91       48.38     38.11 o 
  -2 -12   9     1441.11     1437.10    127.26 o 
  -1 -12   9      512.10      438.93    108.39 o 
   0 -12   9        6.13       13.01     29.30 o 
   1 -12   9       30.68      -22.46     43.21 o 
   2 -12   9       49.64       12.03     39.52 o 
   3 -12   9      222.33      257.24     67.24 o 
   4 -12   9      544.11      538.94     77.99 o 
 -12 -11   9       29.62       96.58     72.07 o 
 -11 -11   9      492.80      355.23    193.52 o 
 -10 -11   9     1958.59     3608.87    399.24 o 
  -9 -11   9     1845.98     1855.10    149.88 o 
  -8 -11   9        1.03       37.50     37.68 o 
  -7 -11   9     3711.68     3967.12    245.95 o 
  -6 -11   9     2571.11     2800.63    173.11 o 
  -5 -11   9     1125.95     1189.89     75.47 o 
  -4 -11   9      171.73      248.97     60.17 o 
  -3 -11   9      359.88      423.76    101.15 o 
  -2 -11   9     2507.90     2564.55    111.02 o 
  -1 -11   9     1053.95     1043.55     93.23 o 
   0 -11   9      742.93      774.16    153.74 o 
   1 -11   9     1790.74     2061.73    281.36 o 
   2 -11   9      718.80      733.72    121.79 o 
   3 -11   9      215.78      297.72     69.52 o 
   4 -11   9      231.55      259.41     74.87 o 
   5 -11   9      359.55      179.32     78.65 o 
   6 -11   9     1329.69     1415.18    114.01 o 
 -12 -10   9     1022.05      858.22    102.34 o 
 -11 -10   9      272.80      188.11     76.40 o 
 -10 -10   9       11.34       25.51     43.51 o 
  -9 -10   9       93.19       54.44     45.38 o 
  -8 -10   9      147.53       51.41     38.74 o 
  -7 -10   9     3979.10     3989.91    173.68 o 
  -6 -10   9     3540.99     3488.96    143.80 o 
  -5 -10   9      202.50      129.81     51.71 o 
  -4 -10   9     2562.07     2527.41    138.63 o 
  -3 -10   9     2754.25     2792.93    184.87 o 
  -2 -10   9      252.51      199.57     81.98 o 
  -1 -10   9     1650.81     1640.09     92.58 o 
   0 -10   9      511.00      480.80     86.02 o 
   1 -10   9     2065.48     1864.26    114.64 o 
   2 -10   9     1221.08     1273.07     95.40 o 
   3 -10   9       51.09       60.07     50.41 o 
   4 -10   9      840.52      802.02    148.07 o 
   5 -10   9     1135.51     1274.64    120.95 o 
   6 -10   9       38.22       71.96     49.96 o 
   7 -10   9      107.18      125.05     71.52 o 
 -13  -9   9       15.65       97.12     93.16 o 
 -12  -9   9      856.08      905.44     89.74 o 
 -11  -9   9      109.90       70.98     51.64 o 
 -10  -9   9     1017.56     1090.36    126.89 o 
  -9  -9   9     1948.94     2101.59    130.36 o 
  -8  -9   9     1770.56     1844.01     97.84 o 
  -7  -9   9     1083.16      973.59     66.56 o 
  -6  -9   9      217.70      263.25    118.11 o 
  -5  -9   9     4193.43     4427.60    165.58 o 
  -4  -9   9     2660.14     2832.88    152.24 o 
  -3  -9   9      339.30      293.00     50.90 o 
  -2  -9   9     2162.95     2292.19    152.80 o 
  -1  -9   9    12020.66    12300.72    262.05 o 
   0  -9   9     8510.68     8851.87    217.79 o 
   1  -9   9       94.13      133.60     37.96 o 
   2  -9   9      100.61       43.97     40.30 o 
   3  -9   9      143.03       26.04     66.85 o 
   4  -9   9      373.99      435.58     79.40 o 
   5  -9   9     1159.37     1059.26     80.46 o 
   6  -9   9     1069.39     1272.54    122.45 o 
   7  -9   9      626.67      774.56    109.40 o 
   8  -9   9       46.83       63.21     55.77 o 
 -13  -8   9      458.71      447.04     88.73 o 
 -12  -8   9       45.07       27.13     43.24 o 
 -11  -8   9        0.39       41.95     35.69 o 
 -10  -8   9      970.17     1207.61    114.29 o 
  -9  -8   9     1097.65     1083.93     67.03 o 
  -8  -8   9      353.09      373.48     51.04 o 
  -7  -8   9      550.97      600.85     66.96 o 
  -6  -8   9     2769.38     2942.47    226.81 o 
  -5  -8   9      954.34      961.89     90.25 o 
  -4  -8   9      339.02      347.54     39.76 o 
  -3  -8   9      801.39      812.23     36.59 o 
  -2  -8   9     3799.98     3561.22    179.24 o 
  -1  -8   9     5535.50     5274.16    250.91 o 
   0  -8   9     1259.05     1219.59    100.87 o 
   1  -8   9     3336.48     3494.15    175.96 o 
   2  -8   9     4172.09     4191.81    189.19 o 
   3  -8   9     1711.68     1839.28     99.38 o 
   4  -8   9      471.76      453.24     66.95 o 
   5  -8   9      225.70      232.25     72.56 o 
   6  -8   9     2550.13     2566.40    174.84 o 
   7  -8   9      732.95      618.93    154.68 o 
   8  -8   9       12.90       22.81     29.87 o 
   9  -8   9      516.15      477.83    123.83 o 
 -14  -7   9      222.77      139.86     65.37 o 
 -13  -7   9      612.95      640.23     82.51 o 
 -12  -7   9      840.23      607.02    165.03 o 
 -11  -7   9     2881.15     3025.35    123.72 o 
 -10  -7   9      922.91      864.15     98.49 o 
  -9  -7   9      216.51      241.05     58.66 o 
  -8  -7   9      163.58      163.27     34.20 o 
  -7  -7   9      328.60      283.50     52.25 o 
  -6  -7   9     5216.54     4900.14    111.13 o 
  -5  -7   9       52.16       50.72     18.02 o 
  -4  -7   9      311.57      265.91     44.42 o 
  -3  -7   9      796.41      768.75     44.04 o 
  -2  -7   9     2315.57     2316.92     90.71 o 
  -1  -7   9       33.85       24.12     22.78 o 
   0  -7   9      486.68      544.37    110.36 o 
   1  -7   9     3969.45     4026.56    170.41 o 
   2  -7   9     5238.50     5176.79    163.12 o 
   3  -7   9        8.60       32.74     40.93 o 
   4  -7   9     1588.68     1695.31    101.13 o 
   5  -7   9     4886.89     4957.61    194.60 o 
   6  -7   9     1682.59     1742.45    103.22 o 
   7  -7   9       32.93       48.44     56.87 o 
   8  -7   9       88.96       70.94     40.31 o 
   9  -7   9      157.78      113.55     55.55 o 
  10  -7   9      201.33      204.80     68.25 o 
 -14  -6   9       79.56      104.61     41.40 o 
 -13  -6   9        1.38       24.31     32.93 o 
 -12  -6   9      283.88      271.85     64.42 o 
 -11  -6   9     1428.37     1588.48    240.77 o 
 -10  -6   9      672.70      728.87     49.31 o 
  -9  -6   9      518.91      516.72     60.61 o 
  -8  -6   9     2312.63     2374.67    144.88 o 
  -7  -6   9     2036.68     2017.05     74.23 o 
  -6  -6   9      391.43      351.50     54.07 o 
  -5  -6   9      106.04      121.81     26.69 o 
  -4  -6   9      775.51      744.36     61.90 o 
  -3  -6   9      910.12      964.01     55.75 o 
  -2  -6   9       90.34       98.41     20.36 o 
  -1  -6   9     1444.95     1294.03     76.88 o 
   0  -6   9    10963.12    10967.55    256.75 o 
   1  -6   9      340.62      347.98    100.84 o 
   2  -6   9       89.73      101.94     52.71 o 
   3  -6   9      224.33      308.36    126.67 o 
   4  -6   9     1506.99     1509.88    141.05 o 
   5  -6   9     1202.97     1152.40     85.00 o 
   6  -6   9       29.19       43.40    102.16 o 
   7  -6   9     4000.97     3888.75    185.32 o 
   8  -6   9     2302.53     2092.33    130.07 o 
   9  -6   9      680.98      605.38     99.30 o 
  10  -6   9       31.02      -12.14     48.62 o 
  11  -6   9       68.52       54.70     99.24 o 
 -14  -5   9      277.28      202.53     63.37 o 
 -13  -5   9      248.54      264.86     78.16 o 
 -12  -5   9       28.70       54.95     70.23 o 
 -11  -5   9      816.57      807.18     82.17 o 
 -10  -5   9      950.59      888.25     66.00 o 
  -9  -5   9     6577.02     6429.33    132.93 o 
  -8  -5   9     9465.75     9398.65    238.83 o 
  -7  -5   9      758.07      764.29     62.48 o 
  -6  -5   9      807.13      781.79     54.78 o 
  -5  -5   9    14745.00    14808.47    316.30 o 
  -4  -5   9      671.82      927.63     95.75 o 
  -3  -5   9     2451.01     2477.63    134.71 o 
  -2  -5   9      128.80      115.38     16.63 o 
  -1  -5   9     2463.35     2391.89     99.44 o 
   0  -5   9     7409.57     7771.47    226.52 o 
   1  -5   9      629.51      513.71     53.83 o 
   2  -5   9     1656.54     1562.74    132.70 o 
   3  -5   9     5634.57     5661.06    184.46 o 
   4  -5   9     2024.08     2121.80     98.01 o 
   5  -5   9      178.48      155.88     62.41 o 
   6  -5   9      329.14      240.06     66.03 o 
   7  -5   9     2304.00     2402.75    136.73 o 
   8  -5   9     1949.37     1974.31    106.85 o 
   9  -5   9      204.94      145.98     48.50 o 
  10  -5   9     2085.52     2076.58    196.33 o 
  11  -5   9     2378.60     2394.98    173.51 o 
 -14  -4   9      313.60      274.29     64.43 o 
 -13  -4   9      443.80      459.47     61.14 o 
 -12  -4   9      234.35      218.32     60.20 o 
 -11  -4   9      683.17      769.60     69.16 o 
 -10  -4   9      307.48      368.84    100.72 o 
  -9  -4   9     1785.25     1639.00     56.52 o 
  -8  -4   9      783.79      735.47     40.94 o 
  -7  -4   9       57.27       43.23     16.76 o 
  -6  -4   9     6314.12     6247.89    127.79 o 
  -5  -4   9    10242.79    10552.75    160.55 o 
  -4  -4   9       25.82       27.04     11.86 o 
  -3  -4   9    15186.72    15432.48    221.60 o 
  -2  -4   9     7997.45     8811.59    483.80 o 
  -1  -4   9      722.55      875.05     59.99 o 
   0  -4   9      665.55      649.27     56.70 o 
   1  -4   9      638.59      641.57     42.18 o 
   2  -4   9     2588.51     2559.66    111.82 o 
   3  -4   9     2212.58     2049.23    113.12 o 
   4  -4   9      398.24      368.81     72.68 o 
   5  -4   9     2638.46     2739.05    142.08 o 
   6  -4   9      691.25      725.51    102.66 o 
   7  -4   9       53.05       -2.03     74.01 o 
   8  -4   9     1509.98     1616.73    151.76 o 
   9  -4   9       67.71       78.45     60.91 o 
  10  -4   9      824.33      833.53    124.46 o 
  11  -4   9      779.47      794.22    179.29 o 
  12  -4   9       53.27       31.54     24.73 o 
 -14  -3   9       75.91       39.76     48.90 o 
 -13  -3   9       67.23       60.34     37.32 o 
 -12  -3   9      397.48      369.04     71.29 o 
 -11  -3   9     1899.35     1975.45    140.95 o 
 -10  -3   9     2303.01     2641.13    148.94 o 
  -9  -3   9      115.81       68.23     46.72 o 
  -8  -3   9      517.27      600.78     79.30 o 
  -7  -3   9     1397.43     1324.03     40.90 o 
  -6  -3   9     1307.15     1214.48     61.72 o 
  -5  -3   9     3126.69     3202.45     70.69 o 
  -4  -3   9     4241.68     4180.83    110.99 o 
  -3  -3   9    23915.42    25072.21    501.78 o 
  -2  -3   9     1390.77     1038.04    211.09 o 
  -1  -3   9     1647.51     1648.24    123.34 o 
   0  -3   9    10237.39     9915.94    154.31 o 
   1  -3   9     4735.04     4316.56    109.29 o 
   2  -3   9      755.58      765.16     48.64 o 
   3  -3   9     2629.66     2449.36    133.98 o 
   4  -3   9      501.14      487.98     65.77 o 
   5  -3   9     3951.73     3579.94    292.44 o 
   6  -3   9      654.86      617.50     79.47 o 
   7  -3   9       83.65       78.86     63.24 o 
   8  -3   9     1609.74     1808.40    157.14 o 
   9  -3   9     2958.86     2820.74    171.08 o 
  10  -3   9      241.94      100.79     67.61 o 
  11  -3   9       92.78      117.19     56.42 o 
  12  -3   9       94.47       87.78     41.71 o 
  13  -3   9      213.76      162.35     38.82 o 
 -14  -2   9      104.19       58.27     43.19 o 
 -13  -2   9      483.37      402.16     76.21 o 
 -12  -2   9     1357.91     1476.18     87.75 o 
 -11  -2   9      873.84      839.79    115.00 o 
 -10  -2   9      210.30      121.23     42.23 o 
  -9  -2   9      130.53       27.26     74.73 o 
  -8  -2   9     4786.66     4623.28     98.89 o 
  -7  -2   9     2051.38     1883.16     43.68 o 
  -6  -2   9     1084.04     1055.78     50.12 o 
  -5  -2   9      173.15      188.62     22.71 o 
  -4  -2   9     3914.29     4047.86     74.60 o 
  -3  -2   9      121.86      130.70     36.32 o 
  -2  -2   9       88.42       69.49     24.57 o 
  -1  -2   9    11372.38    10721.55    345.10 o 
   0  -2   9    18602.94    19472.26    305.14 o 
   1  -2   9    11475.93    11186.42    178.07 o 
   2  -2   9     2877.72     3090.87    126.80 o 
   3  -2   9     5942.78     6714.98    300.02 o 
   4  -2   9     7243.22     6992.51    148.97 o 
   5  -2   9      740.49      709.67     66.41 o 
   6  -2   9      112.57      169.67     62.96 o 
   7  -2   9      244.26      272.30     81.40 o 
   8  -2   9     1539.41     1635.48    169.96 o 
   9  -2   9     3572.15     3529.40    154.43 o 
  10  -2   9       67.17       21.71    122.80 o 
  11  -2   9     1188.54     1294.88    181.94 o 
  12  -2   9      451.72      447.96     78.28 o 
  13  -2   9       68.97       32.74     49.44 o 
 -14  -1   9       33.02       51.70     58.86 o 
 -13  -1   9      995.19      960.79    108.61 o 
 -12  -1   9      799.77      813.58     84.63 o 
 -11  -1   9       69.78       54.69     75.41 o 
 -10  -1   9     2213.67     2315.07    115.86 o 
  -9  -1   9     3575.02     3770.15    117.18 o 
  -8  -1   9      962.08     1040.38     81.12 o 
  -7  -1   9        6.72       29.27     14.45 o 
  -6  -1   9      635.13      605.99     50.83 o 
  -5  -1   9     1777.36     1702.77     47.01 o 
  -4  -1   9     8870.99     8609.45    156.22 o 
  -3  -1   9     2792.78     2923.81     69.00 o 
  -2  -1   9     5969.35     5900.84    137.14 o 
  -1  -1   9     3718.27     3462.33    132.12 o 
   0  -1   9    10268.07    10812.02    250.07 o 
   1  -1   9      377.08      340.45     28.72 o 
   2  -1   9     1628.53     1753.96     72.91 o 
   3  -1   9     5824.23     5267.86    133.44 o 
   4  -1   9     7143.19     7223.99    152.09 o 
   5  -1   9      143.11       76.75     47.12 o 
   6  -1   9      541.74      444.17     87.90 o 
   7  -1   9     2114.72     1992.66     90.46 o 
   8  -1   9      925.31      961.20     98.90 o 
   9  -1   9     1125.55     1285.87     97.19 o 
  10  -1   9      330.21      171.11     77.45 o 
  11  -1   9     1091.26     1156.23    111.08 o 
  12  -1   9      117.50       75.60     50.89 o 
  13  -1   9      474.59      391.88     57.79 o 
 -13   0   9      257.99      170.56     63.25 o 
 -12   0   9       82.22       84.42     81.53 o 
 -11   0   9      982.91      889.41     94.09 o 
 -10   0   9     1729.44     1713.23     94.80 o 
  -9   0   9     6033.26     6175.21    134.80 o 
  -8   0   9     2040.86     1998.63    119.02 o 
  -7   0   9     8069.43     7934.59    143.83 o 
  -6   0   9     6223.88     6245.65    102.99 o 
  -5   0   9     1391.18     1358.13     43.30 o 
  -4   0   9      340.88      333.61     38.73 o 
  -3   0   9      630.54      694.90     30.83 o 
  -2   0   9    19115.01    19067.15    293.87 o 
  -1   0   9    16207.33    16804.39    236.07 o 
   0   0   9     2982.97     3116.15     84.05 o 
   1   0   9     6630.72     6465.72    136.90 o 
   2   0   9    12357.72    12497.14    354.33 o 
   3   0   9       15.89       17.66     14.82 o 
   4   0   9      558.70      558.76     79.73 o 
   5   0   9     7991.85     8153.34    211.82 o 
   6   0   9     7758.75     7703.98    202.33 o 
   7   0   9      694.63      605.20     78.67 o 
   8   0   9      433.22      453.77     79.39 o 
   9   0   9    12497.03    12889.81    266.36 o 
  10   0   9     4213.52     4238.27    190.35 o 
  11   0   9       11.49        4.99     32.43 o 
  12   0   9      199.53      135.27     42.11 o 
  13   0   9        1.44        9.10     34.46 o 
 -13   1   9       54.74       48.29     76.49 o 
 -12   1   9      435.86      454.96     93.05 o 
 -11   1   9      182.03      234.38     71.57 o 
 -10   1   9      245.81      217.53     58.48 o 
  -9   1   9     1561.50     1531.99    100.43 o 
  -8   1   9     1060.41     1129.78     56.44 o 
  -7   1   9     6812.06     6677.62    130.06 o 
  -6   1   9     3298.98     3239.83     88.06 o 
  -5   1   9      278.08      239.12     33.14 o 
  -4   1   9     3982.94     3921.67     74.61 o 
  -3   1   9    11151.40    11371.00    159.11 o 
  -2   1   9     2084.13     2339.91     73.52 o 
  -1   1   9      867.85      798.05     54.67 o 
   0   1   9     3763.39     3799.01     84.90 o 
   1   1   9     3847.03     3557.39     99.47 o 
   2   1   9    11044.51    11070.37    202.97 o 
   3   1   9     1385.72     1443.82     46.46 o 
   4   1   9    20976.65    21090.78    352.51 o 
   5   1   9     2310.46     2416.98    137.98 o 
   6   1   9      773.56      816.41     83.79 o 
   7   1   9     1032.40     1071.87    177.72 o 
   8   1   9     4897.80     4851.73    160.60 o 
   9   1   9     6285.71     6822.65    190.92 o 
  10   1   9     2024.02     2099.13    113.13 o 
  11   1   9      467.19      505.96     81.71 o 
  12   1   9     1761.46     1769.86    224.87 o 
  13   1   9       83.96      143.07     50.63 o 
  14   1   9        9.38       37.12    111.80 o 
 -13   2   9      230.87      366.19     80.71 o 
 -12   2   9      461.51      517.32    117.46 o 
 -11   2   9       47.74      -18.67     54.64 o 
 -10   2   9       88.49       67.25     50.38 o 
  -9   2   9     1263.92     1277.87     70.42 o 
  -8   2   9     1551.03     1514.85     82.27 o 
  -7   2   9      889.28      918.24     44.25 o 
  -6   2   9     1184.65     1236.99     75.77 o 
  -5   2   9     4660.98     4448.67     97.82 o 
  -4   2   9     3810.55     3495.50     81.49 o 
  -3   2   9      451.91      497.83     36.92 o 
  -2   2   9     9504.95     9776.30    160.75 o 
  -1   2   9    19924.92    19117.81    282.32 o 
   0   2   9     4045.14     3964.88     79.73 o 
   1   2   9     1032.58     1149.68     33.04 o 
   2   2   9       10.95       36.47     18.04 o 
   3   2   9      342.55      462.30     35.42 o 
   4   2   9    10212.83    10575.53    220.55 o 
   5   2   9       41.78       55.88     22.33 o 
   6   2   9     2021.17     2133.68    134.72 o 
   7   2   9     3524.50     3445.02    148.02 o 
   8   2   9      482.58      528.85     76.64 o 
   9   2   9      152.00      102.71     76.49 o 
  10   2   9       63.48       34.05     61.35 o 
  11   2   9     1185.71      978.40    324.60 o 
  12   2   9     1787.34     1650.13    136.04 o 
  13   2   9       51.46       39.42     37.06 o 
  14   2   9       72.65      170.00    115.86 o 
 -12   3   9      523.83      519.45     96.97 o 
 -11   3   9       20.70       -1.93     50.59 o 
 -10   3   9      228.54      150.47     75.05 o 
  -9   3   9     1544.17     1472.42    112.81 o 
  -8   3   9     2684.61     2611.43    127.20 o 
  -7   3   9      134.78      174.11     63.76 o 
  -6   3   9     2447.93     2395.99     68.40 o 
  -5   3   9      334.22      237.99    173.79 o 
  -4   3   9     1071.03      936.91     90.30 o 
  -3   3   9     1731.25     1622.40     68.42 o 
  -2   3   9     6722.74     6900.10    135.80 o 
  -1   3   9     5418.95     5345.11    117.92 o 
   0   3   9       15.04       19.85     20.47 o 
   1   3   9    12424.90    12313.77    119.39 o 
   2   3   9     5732.42     5740.84    106.70 o 
   3   3   9     4591.18     4485.20    100.15 o 
   4   3   9       10.16       18.14     19.51 o 
   5   3   9      384.15      352.51     45.64 o 
   6   3   9     5943.21     5960.93    158.81 o 
   7   3   9     4937.84     4894.09    135.99 o 
   8   3   9      467.72      540.28    110.45 o 
   9   3   9      849.08      864.35    132.71 o 
  10   3   9     3439.06     3394.68    193.79 o 
  11   3   9     2137.94     2095.67    100.68 o 
  12   3   9      310.27      383.01    131.90 o 
  13   3   9      231.81      247.09     71.66 o 
  14   3   9      101.83       96.98     45.61 o 
 -12   4   9      147.42       93.12     76.14 o 
 -11   4   9      236.64      203.47     64.66 o 
 -10   4   9       83.33      119.63    112.93 o 
  -9   4   9       47.01       45.10     35.29 o 
  -8   4   9     1069.97     1139.06     64.62 o 
  -7   4   9      621.30      546.77     70.84 o 
  -6   4   9     3303.43     3414.36    140.61 o 
  -5   4   9      334.75      322.88     70.01 o 
  -4   4   9       25.30       40.98     26.53 o 
  -3   4   9      116.37      101.40     43.65 o 
  -2   4   9     3648.43     3991.96    120.57 o 
  -1   4   9     1954.77     2020.71     79.04 o 
   0   4   9     1822.75     1704.52     59.34 o 
   1   4   9    11361.40    11696.19    145.02 o 
   2   4   9     4576.22     4420.98     98.41 o 
   3   4   9      145.97      142.50     21.31 o 
   4   4   9     1915.82     1991.37     96.36 o 
   5   4   9     7458.86     7338.00    160.93 o 
   6   4   9      627.19      630.42     69.64 o 
   7   4   9      954.15      868.90     39.34 o 
   8   4   9      324.82      217.07     49.28 o 
   9   4   9      240.65      127.42     62.35 o 
  10   4   9      720.72      799.11     75.69 o 
  11   4   9      120.83       49.97     94.87 o 
  12   4   9      318.78      283.76    104.57 o 
  13   4   9      935.40      859.83     79.74 o 
  14   4   9       31.00       99.82    118.29 o 
 -11   5   9     1322.79     1277.83    138.61 o 
 -10   5   9      262.71      169.43     52.59 o 
  -9   5   9       69.04        1.12     48.70 o 
  -8   5   9      968.30      971.01     73.66 o 
  -7   5   9     1460.22     1416.30    148.83 o 
  -6   5   9       87.22       32.09     36.98 o 
  -5   5   9       42.24       89.83     48.61 o 
  -4   5   9     2783.53     2857.55    124.76 o 
  -3   5   9     7470.58     7692.19    117.70 o 
  -2   5   9     3444.37     3506.74    114.98 o 
  -1   5   9     2289.52     2228.98    109.08 o 
   0   5   9     3077.10     3023.86    151.77 o 
   1   5   9      556.99      527.35     31.85 o 
   2   5   9      575.06      564.90     32.20 o 
   3   5   9      129.06      130.36     20.78 o 
   4   5   9      800.66      922.18     86.89 o 
   5   5   9     3278.45     2980.52    328.03 o 
   6   5   9     1151.59      898.22    121.08 o 
   7   5   9     3709.98     3569.73    244.15 o 
   8   5   9     3663.47     3866.67    209.28 o 
   9   5   9      554.56      583.21     88.66 o 
  10   5   9      359.32      278.19     60.66 o 
  11   5   9      570.08      541.07    103.58 o 
  12   5   9      248.30      212.11     73.01 o 
  13   5   9      630.73      610.76     85.03 o 
  14   5   9       17.43       87.33     42.66 o 
 -11   6   9      167.51       77.80     65.99 o 
 -10   6   9       40.60        5.00     64.24 o 
  -9   6   9     2561.79     2642.58    110.02 o 
  -8   6   9     3557.16     3899.09    146.22 o 
  -7   6   9     2961.82     2994.10    122.35 o 
  -6   6   9      483.53      455.03     74.06 o 
  -5   6   9     1885.71     2148.64    118.33 o 
  -4   6   9       74.97       34.39     44.06 o 
  -3   6   9      766.55      680.09     83.90 o 
  -2   6   9       40.20       79.62     44.62 o 
  -1   6   9     2706.05     2718.10    109.55 o 
   0   6   9    14473.18    15159.86    315.65 o 
   1   6   9     2752.17     2742.81     84.52 o 
   2   6   9      742.55      723.07     36.53 o 
   3   6   9     1363.15     1284.25     64.75 o 
   4   6   9     4577.43     4427.29     92.53 o 
   5   6   9     4235.40     4316.93    128.19 o 
   6   6   9       13.65        5.37     33.35 o 
   7   6   9     3203.01     3059.33    145.49 o 
   8   6   9     3194.57     3144.95    129.42 o 
   9   6   9      500.07      514.23    368.43 o 
  10   6   9     2595.76     2617.51    245.28 o 
  11   6   9     3300.77     3105.17    146.70 o 
  12   6   9      229.06      182.22     75.03 o 
  13   6   9      231.68      183.41     58.96 o 
  14   6   9      216.44      156.31     68.24 o 
 -10   7   9      396.47      439.24     94.45 o 
  -9   7   9      106.67       80.52     38.83 o 
  -8   7   9       69.49       54.52     39.46 o 
  -7   7   9      167.66      185.86     61.31 o 
  -6   7   9     2621.67     2711.60    153.38 o 
  -5   7   9     7355.23     7473.16    184.38 o 
  -4   7   9      262.64      310.67     52.87 o 
  -3   7   9     1367.80     1437.04    100.56 o 
  -2   7   9     3795.82     3719.24    156.28 o 
  -1   7   9      126.90       84.06     34.76 o 
   0   7   9      783.70      782.63     77.24 o 
   1   7   9       63.67       68.91     37.99 o 
   2   7   9     5745.67     5495.83    126.64 o 
   3   7   9     7768.68     8049.37    187.39 o 
   4   7   9     1440.47     1306.19     76.83 o 
   5   7   9      531.28      559.12     91.84 o 
   6   7   9     2175.78     1973.16    147.23 o 
   7   7   9      263.18      212.44     15.32 o 
   8   7   9      490.65      472.69     97.49 o 
   9   7   9       81.81       46.18     23.52 o 
  10   7   9      436.72      398.71    150.90 o 
  11   7   9     1393.65     1250.89    146.76 o 
  12   7   9      531.03      361.55     77.12 o 
  13   7   9      248.31      398.14    110.20 o 
  14   7   9      165.33      133.01     59.50 o 
  -9   8   9      183.97      146.72     55.09 o 
  -8   8   9       36.15       96.65     70.10 o 
  -7   8   9      307.56      362.52     71.46 o 
  -6   8   9     1593.71     1570.08     97.54 o 
  -5   8   9      388.05      255.37     72.97 o 
  -4   8   9     3132.38     3125.72    110.27 o 
  -3   8   9     7588.23     7812.72    197.87 o 
  -2   8   9     1144.23     1312.91    112.52 o 
  -1   8   9      318.90      270.94     64.32 o 
   0   8   9     1350.23     1345.98     84.87 o 
   1   8   9     3250.37     3207.87    145.94 o 
   2   8   9      215.73      197.38     41.79 o 
   3   8   9      312.92      284.10     72.13 o 
   4   8   9     3046.81     3038.06    160.80 o 
   5   8   9     4177.24     3903.79    160.99 o 
   6   8   9     4897.96     5154.26    232.75 o 
   7   8   9      764.16     1007.47    162.43 o 
   8   8   9     1993.33     2099.28    136.52 o 
   9   8   9     1947.91     2078.87    172.39 o 
  10   8   9      159.01      208.91     78.79 o 
  11   8   9       40.97       13.16     62.65 o 
  12   8   9       76.16      105.81     59.21 o 
  13   8   9      498.30      527.95     93.55 o 
  14   8   9      217.55       94.35     61.85 o 
  -8   9   9      516.25      476.08     57.38 o 
  -7   9   9      495.32      707.38     80.79 o 
  -6   9   9      613.43      529.83     73.66 o 
  -5   9   9       52.66       34.46     43.07 o 
  -4   9   9      920.21      887.08     73.24 o 
  -3   9   9      633.22      582.62     72.64 o 
  -2   9   9     2646.41     2730.98    170.54 o 
  -1   9   9     2203.15     2144.20    144.35 o 
   0   9   9     2346.34     2326.77    115.40 o 
   1   9   9     7334.86     7721.40    150.06 o 
   2   9   9      312.66      296.84     64.64 o 
   3   9   9     1945.88     1853.14     69.92 o 
   4   9   9      506.09      457.24     76.76 o 
   5   9   9      311.56      328.00    118.92 o 
   6   9   9      668.27      760.87    180.10 o 
   7   9   9      242.08      263.12     89.33 o 
   8   9   9     4292.57     4224.95    219.69 o 
   9   9   9     1918.73     1954.62    152.84 o 
  10   9   9        2.18       60.90     36.93 o 
  11   9   9      319.11      402.01     73.20 o 
  12   9   9      612.73      714.95    301.72 o 
  13   9   9      143.47       96.76     65.09 o 
  -7  10   9       62.91       83.05     45.50 o 
  -6  10   9       22.82      279.22    156.30 o 
  -5  10   9      601.98      613.48    102.03 o 
  -4  10   9     1726.86     1782.36    116.92 o 
  -3  10   9      441.94      449.41     73.90 o 
  -2  10   9      645.17      689.71     86.21 o 
  -1  10   9     1337.15     1228.35     96.66 o 
   0  10   9     5992.46     5975.03    240.14 o 
   1  10   9      309.17      211.39     40.48 o 
   2  10   9      270.52      249.88     43.57 o 
   3  10   9     1362.87     1314.27     83.21 o 
   4  10   9      727.26      655.83     82.18 o 
   5  10   9       24.75      -54.05     78.85 o 
   6  10   9      220.18      146.88    135.05 o 
   7  10   9      620.20      704.52    134.59 o 
   8  10   9      466.79      338.30    121.03 o 
   9  10   9       36.72       85.95     58.76 o 
  10  10   9      558.17      518.65    123.84 o 
  11  10   9      724.17      658.14    173.54 o 
  12  10   9      926.51      931.26    356.04 o 
  13  10   9      568.26      437.57    189.01 o 
  -6  11   9      786.45      704.29     94.48 o 
  -5  11   9      220.49      107.90     47.83 o 
  -4  11   9      168.41       89.21     51.13 o 
  -3  11   9      380.84      366.69     70.01 o 
  -2  11   9     3354.95     3420.97    197.21 o 
  -1  11   9      839.92      885.99    144.37 o 
   0  11   9      163.44      196.05     53.72 o 
   1  11   9     1729.04     1629.56    102.32 o 
   2  11   9     5592.67     5764.31    207.46 o 
   3  11   9      185.93      146.51     61.20 o 
   4  11   9       85.77       81.77     22.44 o 
   5  11   9     2110.70     2199.22    205.78 o 
   6  11   9     2806.68     2371.84    307.35 o 
   7  11   9      827.64      967.25    155.96 o 
   8  11   9      356.12      285.77     99.98 o 
   9  11   9     3922.35     4072.61    422.35 o 
  10  11   9     1269.78     1437.95    131.59 o 
  11  11   9        2.45       88.53     59.58 o 
  12  11   9      364.96      398.08     98.44 o 
  -4  12   9      882.29     1227.62    208.98 o 
  -3  12   9      387.98      398.14     63.70 o 
  -2  12   9      288.16      229.27     55.37 o 
  -1  12   9      168.09      167.85     41.98 o 
   0  12   9      708.86      711.35     91.42 o 
   1  12   9     2648.92     2622.59    111.42 o 
   2  12   9     3665.04     3703.85    171.13 o 
   3  12   9      282.77      224.22     94.67 o 
   4  12   9     2562.79     2614.22    152.98 o 
   5  12   9     1180.44     1142.16    122.46 o 
   6  12   9      289.21      214.31     84.37 o 
   7  12   9       33.32       93.92     38.90 o 
   8  12   9      305.25      287.17     96.16 o 
   9  12   9     2368.22     2805.75    275.86 o 
  10  12   9      677.84      554.47     91.00 o 
  11  12   9      608.16      654.68    101.20 o 
  -2  13   9     1137.93     1006.72    147.65 o 
  -1  13   9     1204.13     1176.51     90.73 o 
   0  13   9       12.04       64.05     29.85 o 
   1  13   9       82.73      133.06     41.24 o 
   2  13   9      107.83      106.96     80.93 o 
   3  13   9      287.65      374.14     88.47 o 
   4  13   9     2056.04     2303.28    176.04 o 
   5  13   9      108.21       63.75     58.02 o 
   6  13   9      631.76      468.72    126.43 o 
   7  13   9     1023.17     1029.96    223.91 o 
   8  13   9      981.27     1124.08    150.50 o 
   9  13   9        8.58       38.59     63.18 o 
  10  13   9       33.62       30.94     57.57 o 
   0  14   9       91.02      174.52     85.08 o 
   1  14   9        8.52      112.09    108.38 o 
   2  14   9      167.18      187.96    153.88 o 
   3  14   9      213.53      217.17     66.86 o 
   4  14   9       12.42      -33.05     68.42 o 
   5  14   9      203.34      239.19     86.28 o 
   6  14   9     1511.76     1518.82    175.31 o 
   7  14   9      430.12      308.94    128.29 o 
   8  14   9      163.32      130.00     86.80 o 
  -6 -14  10      270.00      283.79     82.70 o 
  -5 -14  10      292.78      307.85    122.44 o 
  -4 -14  10       59.52       81.86     47.43 o 
  -3 -14  10       32.98       46.77     26.46 o 
  -2 -14  10      504.90      415.06    145.86 o 
  -9 -13  10       17.34      117.66     82.07 o 
  -8 -13  10       20.45       44.87     80.45 o 
  -7 -13  10      274.81      230.42     69.53 o 
  -6 -13  10     1610.40     1554.28     77.21 o 
  -5 -13  10      100.46      123.70     27.74 o 
  -4 -13  10      159.84      166.85     50.41 o 
  -3 -13  10      102.97       -9.01     66.94 o 
  -2 -13  10       73.42       69.55     77.66 o 
  -1 -13  10      507.77      425.96    147.48 o 
   0 -13  10       18.58       51.62     44.28 o 
   1 -13  10     1735.29     1808.84    174.43 o 
   2 -13  10      964.90      981.46    100.53 o 
 -10 -12  10     1130.65     1801.94    183.97 o 
  -9 -12  10       65.52       96.40     55.14 o 
  -8 -12  10     1417.56     1296.36    106.19 o 
  -7 -12  10      625.62      715.87    248.92 o 
  -6 -12  10      257.95      260.53     68.11 o 
  -5 -12  10      148.80      129.28     76.67 o 
  -4 -12  10      700.14      630.74    301.00 o 
  -3 -12  10      761.19      715.97    129.94 o 
  -2 -12  10     1077.19     1069.25     79.95 o 
  -1 -12  10      230.26      173.22     48.76 o 
   0 -12  10      924.74      857.78    101.75 o 
   1 -12  10       37.11       49.63     41.23 o 
   2 -12  10       92.45       81.79     48.06 o 
   3 -12  10      144.77      127.29     67.66 o 
   4 -12  10      419.89      457.33     78.36 o 
 -10 -11  10       51.53       90.27     62.79 o 
  -9 -11  10      456.70      496.20     92.82 o 
  -8 -11  10     2762.93     2588.09     85.14 o 
  -7 -11  10     2144.70     2166.87    169.77 o 
  -6 -11  10      282.60      198.38     80.99 o 
  -5 -11  10     1957.24     1821.94    172.71 o 
  -4 -11  10      942.12     1004.49    122.49 o 
  -3 -11  10       48.95       48.44     27.41 o 
  -2 -11  10      857.25      788.07    196.44 o 
  -1 -11  10      703.68      618.79    120.20 o 
   0 -11  10     6570.89     6619.23    479.76 o 
   1 -11  10     1635.97     1698.63    180.05 o 
   2 -11  10      227.98      104.79     48.31 o 
   3 -11  10      280.47      147.65     52.23 o 
   4 -11  10      307.86      419.30     84.18 o 
   5 -11  10      173.33      129.05     44.41 o 
 -10 -10  10      202.65      158.28     55.27 o 
  -9 -10  10      148.87      103.36     46.21 o 
  -8 -10  10       30.77       28.86     22.34 o 
  -7 -10  10       73.38      116.05     42.25 o 
  -6 -10  10     7356.45     7322.88    282.08 o 
  -5 -10  10     3051.73     3096.68    195.94 o 
  -4 -10  10      710.24      700.46    118.67 o 
  -3 -10  10      498.60      518.87     56.35 o 
  -2 -10  10     2291.53     2537.76    150.26 o 
  -1 -10  10      892.02      969.63    163.89 o 
   0 -10  10      452.51      425.03     88.13 o 
   1 -10  10      161.23      127.10     53.50 o 
   2 -10  10     1496.88     1527.83    137.25 o 
   3 -10  10     1656.32     1745.88    143.85 o 
   4 -10  10      322.66      295.68     85.61 o 
   5 -10  10      194.86      174.05     56.62 o 
   6 -10  10     1569.28     1565.62    103.75 o 
   7 -10  10      158.14      169.88    113.97 o 
 -13  -9  10       94.96       65.68     47.84 o 
 -12  -9  10       81.44       37.59     34.76 o 
 -11  -9  10     1410.92     1507.31     90.27 o 
 -10  -9  10     1937.66     1898.35    118.94 o 
  -9  -9  10      675.82      753.55    120.63 o 
  -8  -9  10      231.81      281.14     65.74 o 
  -7  -9  10      548.80      464.62    106.19 o 
  -6  -9  10      571.48      525.73    134.98 o 
  -5  -9  10      176.37      217.54     50.77 o 
  -4  -9  10     2768.83     2483.24    142.08 o 
  -3  -9  10     2559.72     2545.22    131.27 o 
  -2  -9  10     2396.08     2385.62    139.50 o 
  -1  -9  10      133.11       87.70     34.63 o 
   0  -9  10     2515.62     2541.01    127.32 o 
   1  -9  10     2687.04     2896.81    195.12 o 
   2  -9  10       70.85       38.69     36.46 o 
   3  -9  10       62.02       46.22     57.21 o 
   4  -9  10      133.26      114.56     55.85 o 
   5  -9  10     2784.77     2890.24    146.00 o 
   6  -9  10     1981.86     1872.75    375.08 o 
   7  -9  10       37.00       14.90     41.26 o 
   8  -9  10      660.66      604.83     98.04 o 
 -13  -8  10      312.77      210.19    111.80 o 
 -12  -8  10      584.43      615.42     77.97 o 
 -11  -8  10      359.02      305.18     63.39 o 
 -10  -8  10      338.82      238.24     42.79 o 
  -9  -8  10       60.89       64.21     27.17 o 
  -8  -8  10      565.89      524.06     86.40 o 
  -7  -8  10     1248.33     1287.51     84.69 o 
  -6  -8  10     1257.42     1153.94     75.28 o 
  -5  -8  10     3207.59     3108.27     64.27 o 
  -4  -8  10      695.94      636.06     36.94 o 
  -3  -8  10     1392.91     1360.90     72.22 o 
  -2  -8  10      314.58      276.35     55.20 o 
  -1  -8  10     5628.93     5807.28    214.41 o 
   0  -8  10     7069.35     7409.83    171.52 o 
   1  -8  10     5214.66     5455.19    248.50 o 
   2  -8  10       44.44       60.67     59.10 o 
   3  -8  10     2177.48     2188.12    104.27 o 
   4  -8  10      711.10      770.56     96.52 o 
   5  -8  10      352.28      418.77     79.59 o 
   6  -8  10      132.54      117.10     65.04 o 
   7  -8  10      390.77      539.37    104.87 o 
   8  -8  10     2305.44     2188.84    170.20 o 
   9  -8  10      440.45      483.65    125.90 o 
 -13  -7  10      164.37      142.30     58.63 o 
 -12  -7  10     1668.06     1630.90     93.38 o 
 -11  -7  10      422.48      363.45     91.00 o 
 -10  -7  10      112.78       86.25     32.09 o 
  -9  -7  10      435.46      356.33     75.60 o 
  -8  -7  10     1040.31     1061.15     59.44 o 
  -7  -7  10      158.53      195.14     46.22 o 
  -6  -7  10       91.19      107.11     44.90 o 
  -5  -7  10     1358.36     1332.74     71.45 o 
  -4  -7  10     1582.53     1603.38     75.04 o 
  -3  -7  10      243.89      292.98     40.24 o 
  -2  -7  10      499.85      516.13     54.00 o 
  -1  -7  10     4771.91     4308.75    124.47 o 
   0  -7  10     3416.05     3457.63    129.60 o 
   1  -7  10       60.69       46.56     30.37 o 
   2  -7  10      236.19      150.90     87.57 o 
   3  -7  10     1930.57     1868.79    103.94 o 
   4  -7  10       82.02       55.43     45.52 o 
   5  -7  10      166.64      184.57     78.43 o 
   6  -7  10     1395.71     1373.65    100.86 o 
   7  -7  10     1286.25     1382.49     84.97 o 
   8  -7  10       87.90       96.44     58.13 o 
   9  -7  10       33.60       46.29     41.24 o 
  10  -7  10       24.26       29.91     40.77 o 
 -14  -6  10      305.91      306.71     59.77 o 
 -13  -6  10      226.63      145.96     75.41 o 
 -12  -6  10       34.02       31.54     37.75 o 
 -11  -6  10      368.72      321.60     74.14 o 
 -10  -6  10     4398.58     4531.16    164.32 o 
  -9  -6  10     1453.27     1513.16     59.71 o 
  -8  -6  10      131.10      165.55     45.58 o 
  -7  -6  10      380.01      351.74     53.49 o 
  -6  -6  10     2073.00     1895.79     73.57 o 
  -5  -6  10      757.16      858.66     73.69 o 
  -4  -6  10     1424.05     1280.82     34.81 o 
  -3  -6  10      507.96      489.74     47.53 o 
  -2  -6  10     4742.20     4384.92    158.61 o 
  -1  -6  10     3458.64     3583.96    146.56 o 
   0  -6  10     4774.33     4461.86    123.66 o 
   1  -6  10      518.16      120.09     36.04 o 
   2  -6  10      780.53      712.49     78.42 o 
   3  -6  10      250.70      305.63     80.93 o 
   4  -6  10       27.59      106.67     61.61 o 
   5  -6  10     3138.77     3208.34    149.99 o 
   6  -6  10     1297.13     1494.98    105.01 o 
   7  -6  10     1968.16     1851.34    108.83 o 
   8  -6  10      358.29      235.85     76.38 o 
   9  -6  10     2013.51     1915.43    113.95 o 
  10  -6  10      983.52     1033.55     89.27 o 
 -14  -5  10     1151.83     1297.79     96.11 o 
 -13  -5  10       14.61       63.37     56.94 o 
 -12  -5  10      420.42      520.35     70.15 o 
 -11  -5  10     1184.10     1296.05     94.10 o 
 -10  -5  10      814.17      720.03     82.13 o 
  -9  -5  10     1276.25     1265.23     70.08 o 
  -8  -5  10      809.57      866.67     71.41 o 
  -7  -5  10     4081.12     4069.40     89.38 o 
  -6  -5  10    12727.11    12778.79    308.37 o 
  -5  -5  10      425.87      385.59     49.42 o 
  -4  -5  10     5156.43     5039.45     92.61 o 
  -3  -5  10     2146.65     2038.79    107.34 o 
  -2  -5  10     1254.53     1327.91     67.20 o 
  -1  -5  10     3141.90     3024.63     61.82 o 
   0  -5  10      635.66      558.27     65.92 o 
   1  -5  10     8582.92     8981.19    182.26 o 
   2  -5  10    11420.56    11117.32    217.65 o 
   3  -5  10       34.74       27.06     56.44 o 
   4  -5  10     1706.65     1944.59    265.86 o 
   5  -5  10     1975.56     1958.40    103.80 o 
   6  -5  10     1001.91     1064.76     95.53 o 
   7  -5  10      738.36      796.26     78.98 o 
   8  -5  10       53.56       57.52     54.74 o 
   9  -5  10     2789.23     2566.21    138.56 o 
  10  -5  10      784.33      683.71     91.85 o 
  11  -5  10       52.92       50.01     56.39 o 
 -14  -4  10      246.78      308.99     69.80 o 
 -13  -4  10      189.43      212.02     62.82 o 
 -12  -4  10     2300.02     2331.57    123.97 o 
 -11  -4  10     4030.18     4505.98    220.73 o 
 -10  -4  10     1375.38     1531.74     92.87 o 
  -9  -4  10      205.72      167.77     39.64 o 
  -8  -4  10      632.37      571.63     72.36 o 
  -7  -4  10      122.40      117.16     20.88 o 
  -6  -4  10      957.84      892.77     55.35 o 
  -5  -4  10      859.66      823.85     60.42 o 
  -4  -4  10     9438.94     9231.60    200.14 o 
  -3  -4  10     8009.26     7784.53    241.50 o 
  -1  -4  10     4831.35     4657.75     90.37 o 
   0  -4  10     1481.27     1472.24     45.10 o 
   1  -4  10     1040.90     1009.09     55.83 o 
   2  -4  10     3865.36     3718.98    104.46 o 
   3  -4  10     1288.29     1288.99     75.07 o 
   4  -4  10     3965.97     3751.63    159.48 o 
   5  -4  10     3132.49     3140.24    196.03 o 
   6  -4  10      105.94       71.95     44.86 o 
   7  -4  10     1165.88     1169.25     93.89 o 
   8  -4  10     1006.27      986.20    117.39 o 
   9  -4  10      298.25      224.40     62.06 o 
  10  -4  10      395.83      484.14    110.00 o 
  11  -4  10      424.83      491.13     87.99 o 
  12  -4  10      212.71      149.99     76.95 o 
 -14  -3  10      548.90      560.38     72.21 o 
 -13  -3  10       36.32       89.95     48.01 o 
 -12  -3  10      118.41      201.47     63.48 o 
 -11  -3  10      539.68      515.55     82.38 o 
 -10  -3  10      153.74      149.40     43.80 o 
  -9  -3  10     6046.46     6107.21    167.06 o 
  -8  -3  10     5740.99     5543.86    135.49 o 
  -7  -3  10      287.09      220.83     27.21 o 
  -6  -3  10      135.90      112.03     19.70 o 
  -5  -3  10      927.90      825.31     52.13 o 
  -4  -3  10      609.10      650.41     25.55 o 
  -3  -3  10      558.43      604.69     77.05 o 
  -2  -3  10     7409.90     7627.30    287.39 o 
  -1  -3  10    16788.76    17515.65    494.61 o 
   0  -3  10     6416.41     6138.51    207.38 o 
   1  -3  10      565.30      542.22     29.80 o 
   2  -3  10     1935.75     2070.71    124.79 o 
   3  -3  10       65.58       33.69     28.92 o 
   4  -3  10      499.09      534.49     90.65 o 
   5  -3  10     1427.62     1416.98     88.89 o 
   6  -3  10     3408.55     3362.17    164.77 o 
   7  -3  10     4160.76     4354.69    178.45 o 
   8  -3  10     3017.96     2803.54    152.54 o 
   9  -3  10      253.25      166.69     52.20 o 
  10  -3  10     1394.32     1503.05     95.13 o 
  11  -3  10       92.83       -5.11     46.55 o 
  12  -3  10       13.02       70.39     43.57 o 
 -14  -2  10     1508.24     1642.57    147.26 o 
 -13  -2  10       44.40       35.07     57.75 o 
 -12  -2  10      207.92      213.94     63.74 o 
 -11  -2  10      483.97      628.26     78.80 o 
 -10  -2  10      404.72      410.10     82.70 o 
  -9  -2  10     1370.31     1327.40     50.89 o 
  -8  -2  10      346.62      333.62     32.69 o 
  -7  -2  10     1440.07     1319.20     47.11 o 
  -6  -2  10     9505.41     9374.90    201.77 o 
  -5  -2  10     4941.99     4928.39    132.73 o 
  -4  -2  10     2199.80     2051.91     67.52 o 
  -3  -2  10     2329.75     2308.65    174.10 o 
  -2  -2  10      682.31      900.92    113.88 o 
  -1  -2  10      652.74      796.35     61.75 o 
   0  -2  10     2435.29     2140.05     72.90 o 
   1  -2  10     2734.50     2602.49    108.69 o 
   2  -2  10     8982.47     8453.18    292.17 o 
   3  -2  10     3514.98     3794.07    225.55 o 
   4  -2  10     1121.02     1177.94    183.35 o 
   5  -2  10     3380.04     3443.08    133.32 o 
   6  -2  10       97.41      101.48     66.74 o 
   7  -2  10      508.21      605.57    120.56 o 
   8  -2  10      909.27     1008.27    184.37 o 
   9  -2  10      120.47      134.28     68.96 o 
  10  -2  10     2098.99     2227.28    158.83 o 
  11  -2  10     1488.97     1495.85    116.28 o 
  12  -2  10      381.31      464.49     76.80 o 
  13  -2  10      155.75       96.75     41.03 o 
 -13  -1  10      185.43      244.21     74.53 o 
 -12  -1  10      824.74      628.13    199.15 o 
 -11  -1  10      614.00      699.48    104.24 o 
 -10  -1  10     2330.78     2117.35     81.38 o 
  -9  -1  10      225.97      170.37     37.70 o 
  -8  -1  10     5932.18     5676.31    136.58 o 
  -7  -1  10     1108.25      978.89     68.46 o 
  -6  -1  10     1787.15     1750.07     40.35 o 
  -5  -1  10     2878.62     3019.31    138.65 o 
  -4  -1  10     2256.58     2101.47     74.99 o 
  -3  -1  10     9317.00     9887.33    128.09 o 
  -2  -1  10     6683.48     6275.02    292.53 o 
  -1  -1  10       39.99       -1.83     26.73 o 
   0  -1  10     1722.79     1621.24     51.76 o 
   1  -1  10      328.46      249.70     35.83 o 
   2  -1  10     1854.67     1794.33     85.90 o 
   3  -1  10     5488.93     5408.16    113.85 o 
   4  -1  10     6197.40     6108.98    126.65 o 
   5  -1  10     7993.10     8232.90    218.70 o 
   6  -1  10      985.92      907.95    140.89 o 
   7  -1  10       60.91       57.40     65.15 o 
   8  -1  10      365.97      643.71    148.74 o 
   9  -1  10      612.84      546.59     85.17 o 
  10  -1  10      441.50      328.12     60.51 o 
  11  -1  10      230.62      128.63     78.29 o 
  12  -1  10      560.18      619.66    105.59 o 
  13  -1  10      320.30      296.22     67.50 o 
 -13   0  10      263.41      355.91     72.01 o 
 -12   0  10      223.23      199.64     85.41 o 
 -11   0  10      484.81      389.58     65.23 o 
 -10   0  10      132.92       81.33     33.26 o 
  -9   0  10      176.38      166.84     51.21 o 
  -8   0  10    11869.07    12160.84    193.81 o 
  -7   0  10     1127.93     1067.51     75.15 o 
  -6   0  10      456.85      458.81     27.24 o 
  -5   0  10     1146.37     1120.28     46.35 o 
  -4   0  10      295.65      257.65     35.38 o 
  -3   0  10     1190.79     1243.27     51.43 o 
  -2   0  10     3521.63     3528.53    103.18 o 
  -1   0  10     7943.47     7894.65    135.10 o 
   0   0  10    21927.51    23324.93    380.17 o 
   1   0  10    16898.02    17386.53    342.71 o 
   2   0  10     5019.37     4777.91    154.07 o 
   3   0  10     4599.06     4457.35     96.20 o 
   4   0  10     7121.75     6993.85    188.21 o 
   5   0  10     1115.30     1433.00    166.28 o 
   6   0  10     1822.48     1752.44    165.83 o 
   7   0  10     5575.25     5593.56    495.33 o 
   8   0  10     2652.41     2790.58    156.02 o 
   9   0  10      521.93      395.98     72.83 o 
  10   0  10      571.80      391.97     70.32 o 
  11   0  10     2231.98     2423.77    179.38 o 
  12   0  10       91.90       41.37     42.75 o 
  13   0  10      197.69       98.97     57.87 o 
 -13   1  10     1150.95     1023.99    198.65 o 
 -12   1  10      186.55      177.38     67.32 o 
 -11   1  10      158.84      113.25     47.83 o 
 -10   1  10      429.18      493.60     80.55 o 
  -9   1  10      880.53      818.04     86.10 o 
  -8   1  10      341.84      248.47     66.76 o 
  -7   1  10        3.64       26.00     21.53 o 
  -6   1  10     8512.34     8519.47    155.92 o 
  -5   1  10     3147.67     3152.08     64.36 o 
  -4   1  10      540.14      509.10     33.88 o 
  -3   1  10     2662.08     2672.82     89.73 o 
  -2   1  10    14428.95    14243.16    234.07 o 
  -1   1  10      177.07       87.55     30.74 o 
   0   1  10     1600.24     1830.22    100.55 o 
   1   1  10       18.27       23.04     20.58 o 
   2   1  10     4085.46     4060.75    109.61 o 
   3   1  10     6819.80     6732.82    151.31 o 
   4   1  10     8988.38     8530.51    219.34 o 
   5   1  10     2692.01     2757.22    135.78 o 
   6   1  10     2269.66     2466.61    131.80 o 
   7   1  10      254.52      295.60     97.88 o 
   8   1  10       90.94      127.06     61.28 o 
   9   1  10      405.78      307.63     72.72 o 
  10   1  10      669.66      699.64    135.60 o 
  11   1  10     3861.80     4035.05    192.28 o 
  12   1  10      188.02      219.21    125.41 o 
  13   1  10       86.18      108.31     50.58 o 
  14   1  10      117.09      157.03    104.96 o 
 -12   2  10        6.21        1.99     39.07 o 
 -11   2  10     1401.90     1382.98    125.59 o 
 -10   2  10     3549.58     3796.05    162.44 o 
  -9   2  10     1178.88     1192.72     90.42 o 
  -8   2  10      505.36      492.17     88.54 o 
  -7   2  10     2906.28     3011.76     88.00 o 
  -6   2  10      134.73       79.68     24.60 o 
  -5   2  10     1113.57     1124.08     83.20 o 
  -4   2  10      932.47      941.80     44.27 o 
  -3   2  10     8003.38     7924.09    169.80 o 
  -2   2  10     7122.16     7282.03    134.61 o 
  -1   2  10      112.19      146.67     27.08 o 
   0   2  10     7310.35     7225.57    127.51 o 
   1   2  10     1340.58     1332.00     39.43 o 
   2   2  10      495.02      463.60     33.57 o 
   3   2  10      253.95      295.25     36.99 o 
   4   2  10      272.34      447.24    213.56 o 
   5   2  10    15290.40    15826.89    404.65 o 
   6   2  10    18484.95    19423.31    492.58 o 
   7   2  10      363.65      427.66     84.09 o 
   8   2  10     2912.03     2838.36    472.80 o 
   9   2  10     4399.95     4613.30    183.43 o 
  10   2  10     2492.64     2665.95    154.30 o 
  11   2  10      226.78      291.13    123.79 o 
  12   2  10      152.61       50.13     80.45 o 
  13   2  10     1137.04     1177.69    118.05 o 
  14   2  10       68.93       36.57     62.48 o 
 -12   3  10       12.52       83.10     65.90 o 
 -11   3  10     1014.47      936.21    102.21 o 
 -10   3  10     1435.07     1386.69    105.68 o 
  -9   3  10       23.85       73.32     48.22 o 
  -8   3  10     1184.79     1120.60     66.75 o 
  -7   3  10     4903.61     4822.81    141.84 o 
  -6   3  10     2313.86     2275.73    105.21 o 
  -5   3  10        3.84       61.51     36.65 o 
  -4   3  10      162.13      156.29     37.33 o 
  -3   3  10      535.59      484.77     41.03 o 
  -2   3  10      490.10      469.41     30.83 o 
  -1   3  10      326.89      395.46     33.00 o 
   0   3  10    17411.56    17625.42    245.98 o 
   1   3  10     6890.08     6802.46    129.98 o 
   2   3  10      140.69      131.25     22.21 o 
   3   3  10      629.23      587.33     26.63 o 
   4   3  10     3226.03     3188.88    137.78 o 
   5   3  10      210.21      166.56     44.56 o 
   6   3  10     1413.89     1291.59    347.35 o 
   7   3  10     1973.05     2077.49     97.21 o 
   8   3  10     3605.07     3754.28    155.72 o 
   9   3  10     1485.59     1570.60    155.57 o 
  10   3  10      678.28      456.20    174.57 o 
  11   3  10      334.06      354.69    100.77 o 
  12   3  10      502.17      665.58     74.72 o 
  13   3  10       33.08       38.47     43.60 o 
  14   3  10       95.23      108.74     50.27 o 
 -11   4  10       22.11      103.01     61.83 o 
 -10   4  10       19.11       18.48     51.37 o 
  -9   4  10       21.10       44.25     26.41 o 
  -8   4  10       90.39       30.11     31.09 o 
  -7   4  10      575.53      575.00     66.27 o 
  -6   4  10       27.78       42.69     38.40 o 
  -5   4  10     2074.12     2157.30     89.62 o 
  -4   4  10     3846.77     3773.66    130.49 o 
  -3   4  10      728.68      753.20     58.70 o 
  -2   4  10      496.16      463.83     52.57 o 
  -1   4  10     6296.19     6408.16    139.63 o 
   0   4  10     3066.25     3132.52     93.90 o 
   1   4  10      566.27      694.31     56.11 o 
   2   4  10      102.01       90.28     21.95 o 
   3   4  10      566.46      593.55     38.87 o 
   4   4  10     1143.49     1144.17     62.29 o 
   5   4  10       94.04       68.28     35.17 o 
   6   4  10     1313.50     1260.16     48.85 o 
   7   4  10      809.89      959.56    303.64 o 
   8   4  10      416.11      338.68     89.69 o 
   9   4  10       38.58       61.24     45.90 o 
  10   4  10      449.48      351.48    102.52 o 
  11   4  10     1111.87      873.62    266.40 o 
  12   4  10     1671.60     1515.89     83.79 o 
  13   4  10        3.01       49.46     47.30 o 
  14   4  10      579.56      508.65     87.19 o 
 -11   5  10      305.21      361.56     81.07 o 
 -10   5  10     1966.54     2070.99    116.58 o 
  -9   5  10     2765.50     2933.71     83.06 o 
  -8   5  10     1237.67     1315.14     86.78 o 
  -7   5  10       19.27      -15.90     42.70 o 
  -6   5  10     1227.26     1129.01    111.34 o 
  -5   5  10      212.63      141.89     53.82 o 
  -4   5  10     1818.37     1715.09    102.91 o 
  -3   5  10      173.10      160.23     38.44 o 
  -2   5  10     2790.82     2772.78    117.17 o 
  -1   5  10    19838.46    20596.00    488.32 o 
   0   5  10    16861.42    18224.32    352.72 o 
   1   5  10      236.16      298.60     62.25 o 
   2   5  10     1132.78     1286.77     50.45 o 
   3   5  10      792.98      805.19     67.23 o 
   4   5  10     1423.33     1315.01     82.90 o 
   5   5  10      217.56      278.04    105.87 o 
   6   5  10     1310.95     1201.06    132.58 o 
   7   5  10     4714.90     4723.42    182.92 o 
   8   5  10      170.17      154.28     86.62 o 
   9   5  10     1642.28     1811.03    174.15 o 
  10   5  10     1292.36     1517.24    116.31 o 
  11   5  10      478.47      520.82    164.60 o 
  12   5  10      342.08      337.43     83.29 o 
  13   5  10      138.38      -13.69    104.60 o 
  14   5  10      377.02      408.43     71.96 o 
 -10   6  10      398.64      269.36    102.30 o 
  -9   6  10      560.75      392.31     61.33 o 
  -8   6  10       88.89       19.48     40.78 o 
  -7   6  10     1900.27     1858.16    118.59 o 
  -6   6  10     5888.26     6043.21    220.34 o 
  -5   6  10     2466.39     2411.26    105.24 o 
  -4   6  10      437.62      429.24     57.55 o 
  -3   6  10      240.61      101.33     52.48 o 
  -2   6  10       38.29       59.37     31.06 o 
  -1   6  10     3721.10     3815.79    149.20 o 
   0   6  10      118.09      202.92     60.00 o 
   1   6  10    13815.64    14135.42    275.91 o 
   2   6  10    16679.36    17194.52    323.62 o 
   3   6  10      806.81      732.63     71.14 o 
   4   6  10      179.16      169.21     70.68 o 
   5   6  10     2399.69     2257.88    107.80 o 
   6   6  10       56.78       36.60     19.74 o 
   7   6  10     1330.18     1185.14     66.52 o 
   8   6  10      519.99      531.36    131.99 o 
   9   6  10     1023.12      986.60    126.40 o 
  10   6  10     1080.61     1268.68    106.76 o 
  11   6  10     1587.10     1581.27    147.83 o 
  12   6  10      185.38      266.98    114.42 o 
  13   6  10      191.95      117.57     65.87 o 
  14   6  10      157.44      178.67    114.82 o 
  -9   7  10       74.51       57.57     36.35 o 
  -8   7  10      622.07      607.37    150.76 o 
  -7   7  10      627.93      572.99     68.47 o 
  -6   7  10      279.52      241.51     52.78 o 
  -5   7  10      777.31      866.72    117.32 o 
  -4   7  10     5823.40     5749.96    165.25 o 
  -3   7  10     2719.94     2868.57    205.56 o 
  -2   7  10      439.12      494.48     70.17 o 
  -1   7  10      801.10      828.11     74.61 o 
   0   7  10      698.82      678.96     56.36 o 
   1   7  10     3923.10     3993.32    141.43 o 
   2   7  10     3980.04     3804.97    130.99 o 
   3   7  10     1263.18     1213.94     94.59 o 
   4   7  10    11716.06    11504.34    248.96 o 
   5   7  10     5094.81     4987.03    179.27 o 
   6   7  10     1186.05     1054.16     97.07 o 
   7   7  10     1048.37     1330.93    228.92 o 
   8   7  10     1888.23     1987.44    173.88 o 
   9   7  10       14.67       52.64     68.74 o 
  10   7  10       86.82       47.64     58.78 o 
  11   7  10      225.49      222.88     76.23 o 
  12   7  10      611.45      717.37     79.49 o 
  13   7  10      331.10      385.31     61.65 o 
  14   7  10      228.00      240.93     96.35 o 
  -9   8  10     2128.52     2389.17    205.55 o 
  -8   8  10     1649.48     1559.24    127.62 o 
  -7   8  10      174.88      188.75     54.32 o 
  -6   8  10       22.64        0.07     41.69 o 
  -5   8  10       32.26       37.72     36.24 o 
  -4   8  10      379.88      263.69     58.99 o 
  -3   8  10      450.68      344.04     61.93 o 
  -2   8  10     6016.51     5694.59    153.16 o 
  -1   8  10     5885.24     5962.88    232.10 o 
   0   8  10     5712.89     5648.56    171.18 o 
   1   8  10     1166.82     1322.28     89.29 o 
   2   8  10      636.48      683.57     46.92 o 
   3   8  10      216.17      326.69     81.86 o 
   4   8  10      143.11      258.22     53.79 o 
   5   8  10     1934.27     2052.52    143.77 o 
   6   8  10     5592.01     5545.80    294.45 o 
   7   8  10     9128.73     8934.63    395.23 o 
   8   8  10     4092.42     4093.17    215.10 o 
   9   8  10      812.93      747.33    196.62 o 
  10   8  10      310.46      454.97     81.52 o 
  11   8  10      236.23      273.28    242.66 o 
  12   8  10       20.95       49.45     55.90 o 
  13   8  10       10.94       39.30     30.70 o 
  -8   9  10      128.09      157.15     51.99 o 
  -7   9  10      559.35      564.60     59.94 o 
  -6   9  10     2240.37     2100.97    143.83 o 
  -5   9  10     2880.05     2967.93    117.32 o 
  -4   9  10       58.79       56.38     35.90 o 
  -3   9  10     1507.29     1453.21    116.27 o 
  -2   9  10      658.65      711.24     82.92 o 
  -1   9  10       58.47       34.88     37.60 o 
   0   9  10      825.46      887.05     68.82 o 
   1   9  10      221.83      226.41     46.39 o 
   2   9  10     3881.23     3940.14    139.10 o 
   3   9  10     1160.72     1155.45    110.20 o 
   4   9  10      131.39       73.47     41.16 o 
   5   9  10       98.21      154.26     83.56 o 
   6   9  10      175.27      303.41    106.42 o 
   7   9  10        6.88       76.66     55.42 o 
   8   9  10      213.24      217.35     75.14 o 
   9   9  10     1427.12     1536.59    142.96 o 
  10   9  10     2053.42     1998.85    175.45 o 
  11   9  10     1654.99     1662.56    140.18 o 
  12   9  10      568.65      578.42    160.14 o 
  13   9  10      122.46      230.61     92.43 o 
  -7  10  10       21.13      116.15     64.37 o 
  -6  10  10       63.80       87.19     55.07 o 
  -5  10  10      191.66      112.06     50.84 o 
  -4  10  10     1196.00     1205.36     78.10 o 
  -3  10  10     3153.00     3399.47    205.83 o 
  -2  10  10      659.59      586.37     79.05 o 
  -1  10  10       43.35       71.91     39.47 o 
   0  10  10       38.45       35.23     44.27 o 
   1  10  10     1447.17     1527.82     72.02 o 
   2  10  10     1286.53     1134.79    128.33 o 
   3  10  10      121.27       94.51     32.69 o 
   4  10  10     3930.59     3740.94    215.95 o 
   5  10  10     2234.52     2150.58    173.04 o 
   6  10  10      401.19      409.73    150.63 o 
   7  10  10        5.22       85.88     64.55 o 
   8  10  10      458.25      609.01    128.13 o 
   9  10  10      351.88      393.10    123.14 o 
  10  10  10       64.86       90.42     69.39 o 
  11  10  10      350.28      450.32    105.88 o 
  12  10  10      931.34     1563.28    565.24 o 
  -5  11  10      149.08      116.90     43.88 o 
  -4  11  10       34.22       51.85     44.56 o 
  -3  11  10      787.33      769.96     90.38 o 
  -2  11  10      258.25      228.69     54.79 o 
  -1  11  10     1968.53     2036.77    114.66 o 
   0  11  10     5949.59     6056.86    180.42 o 
   1  11  10     3757.88     3939.05    118.87 o 
   2  11  10      196.98      166.83     46.69 o 
   3  11  10     3841.20     3584.49    123.74 o 
   4  11  10     1229.22     1210.35    108.17 o 
   5  11  10       66.36      104.70     64.48 o 
   6  11  10      265.68      326.42    105.08 o 
   7  11  10      718.99      645.70    139.55 o 
   8  11  10     3128.37     3032.17    136.15 o 
   9  11  10     1118.14     1185.87    164.49 o 
  10  11  10      196.93      151.95     47.45 o 
  11  11  10      351.81      400.53    109.21 o 
  12  11  10       80.66       61.98     88.07 o 
  -4  12  10      587.81      627.86     85.02 o 
  -3  12  10      103.17       35.35     32.74 o 
  -2  12  10      969.57      899.29    106.77 o 
  -1  12  10      103.13       43.60     36.92 o 
   0  12  10      700.80      670.38     63.34 o 
   1  12  10       18.59       16.57     21.62 o 
   2  12  10       60.73       98.18     76.81 o 
   3  12  10     2361.36     2512.53    126.95 o 
   4  12  10     1815.99     1759.69    202.91 o 
   5  12  10      206.22      234.89     96.43 o 
   6  12  10      736.19      742.76    132.85 o 
   7  12  10      447.04      389.23     82.55 o 
   8  12  10      142.29      118.08    105.00 o 
   9  12  10      373.25      399.30     88.75 o 
  10  12  10      185.65      159.92     67.84 o 
  11  12  10     1346.95     1379.08    118.01 o 
  -2  13  10     1926.67     1894.73     96.18 o 
  -1  13  10      166.81      133.21     49.23 o 
   0  13  10      335.05      148.40     66.36 o 
   1  13  10        6.57      -40.11     68.23 o 
   2  13  10       67.07      187.61     88.17 o 
   3  13  10      513.17      508.50     85.44 o 
   4  13  10       49.32       23.12     59.91 o 
   5  13  10     2304.76     2582.77    202.11 o 
   6  13  10     2466.25     2595.75    263.25 o 
   7  13  10       35.61      105.05     82.02 o 
   8  13  10      126.57      118.72     69.42 o 
   9  13  10     2044.04     2098.71    124.08 o 
   1  14  10      796.48      652.15    111.98 o 
   2  14  10      349.03      370.91     89.65 o 
   3  14  10       61.50       53.65     66.29 o 
   4  14  10       49.49       29.90     73.89 o 
   5  14  10      150.77      276.95     86.11 o 
   6  14  10       94.00      126.42     46.50 o 
   7  14  10      512.52      532.72    112.12 o 
  -8 -13  11       46.72      183.88     87.30 o 
  -7 -13  11      176.58      199.82    100.90 o 
  -6 -13  11      325.75      175.68     88.20 o 
  -5 -13  11      622.05      610.47    252.89 o 
  -4 -13  11      925.25      987.68    391.00 o 
  -3 -13  11      439.24      540.05     92.11 o 
  -2 -13  11      104.02       47.21     32.97 o 
  -1 -13  11       43.53       21.88     55.95 o 
   0 -13  11        1.48        2.95     21.77 o 
   1 -13  11       29.06       32.46     35.83 o 
  -9 -12  11     1289.66     1131.38    132.53 o 
  -8 -12  11      821.58      733.89    106.67 o 
  -7 -12  11        0.56       22.34     47.48 o 
  -6 -12  11      310.79      280.37     68.29 o 
  -4 -12  11      104.29       98.57     36.12 o 
  -3 -12  11       56.00       55.52     21.99 o 
  -2 -12  11      537.64      850.02     75.05 o 
  -1 -12  11     3592.02     3718.02    283.97 o 
   0 -12  11     2473.00     2563.49    281.90 o 
   1 -12  11      181.32      109.28    118.11 o 
   2 -12  11       88.83       30.97     51.49 o 
   3 -12  11       59.23       44.92     42.72 o 
  -9 -11  11      111.76      146.94     71.98 o 
  -8 -11  11       66.60       73.34     62.52 o 
  -7 -11  11      771.24      751.82    289.11 o 
  -6 -11  11     2566.22     2736.76    102.49 o 
  -5 -11  11      102.44       73.14     32.29 o 
  -4 -11  11      192.74      112.55     31.41 o 
  -3 -11  11      125.60      143.22     39.90 o 
  -1 -11  11      162.55      269.74    109.28 o 
   0 -11  11       85.74       83.79     37.03 o 
   1 -11  11     1780.49     1753.27    150.31 o 
   2 -11  11     1960.47     2180.73    147.44 o 
   3 -11  11      541.99      612.27    134.97 o 
   4 -11  11      120.01      183.82     75.10 o 
   5 -11  11      377.11      393.35     80.92 o 
  -9 -10  11       18.54       -3.78     46.31 o 
  -8 -10  11      276.35      383.47    183.97 o 
  -7 -10  11      115.53      123.55     50.18 o 
  -6 -10  11      151.81      139.69     41.27 o 
  -5 -10  11      636.06      619.25    133.65 o 
  -4 -10  11     6935.05     7595.14    390.46 o 
  -3 -10  11     2821.25     2900.25    203.34 o 
  -2 -10  11      245.20      254.06     57.66 o 
  -1 -10  11      542.93      510.75    112.38 o 
   0 -10  11     2155.21     2236.68     87.22 o 
   1 -10  11      338.27      265.90     72.79 o 
   2 -10  11      386.75      302.30     77.83 o 
   3 -10  11      379.13      439.99     88.61 o 
   4 -10  11     1642.91     1663.47    179.28 o 
   5 -10  11     2103.10     2328.55    166.63 o 
   6 -10  11      107.07       58.55     35.52 o 
 -12  -9  11      340.70      220.64    125.05 o 
 -11  -9  11      792.21      666.77    226.94 o 
 -10  -9  11       68.17       52.43     45.05 o 
  -9  -9  11     1609.81     1446.43     86.22 o 
  -8  -9  11     1451.26     1387.36     91.26 o 
  -7  -9  11      427.04      706.05    224.92 o 
  -6  -9  11      555.42      454.72     62.33 o 
  -5  -9  11      537.05      500.04     94.57 o 
  -4  -9  11     3567.41     3542.93    160.59 o 
  -3  -9  11        2.24      -17.68     28.52 o 
  -2  -9  11     1340.44     1122.82     66.13 o 
  -1  -9  11     5088.29     5362.79    192.49 o 
   0  -9  11     4042.10     4337.73    144.54 o 
   1  -9  11      184.59      221.59     69.87 o 
   2  -9  11      816.43      908.40     90.98 o 
   3  -9  11       64.31       92.10     38.28 o 
   4  -9  11      208.73      174.80     48.47 o 
   5  -9  11       77.56      112.26     51.16 o 
   6  -9  11       93.82      103.18     59.01 o 
   7  -9  11     2971.93     3246.35    153.77 o 
 -13  -8  11      476.86      425.15    160.63 o 
 -12  -8  11       58.97      101.62     51.44 o 
 -11  -8  11      982.50      877.32    312.98 o 
 -10  -8  11       19.58       16.10     33.42 o 
  -9  -8  11     1102.78     1190.18     77.21 o 
  -8  -8  11      692.64      750.09     67.94 o 
  -7  -8  11       33.06       28.13     28.96 o 
  -5  -8  11     5835.19     5603.03    154.85 o 
  -4  -8  11      173.56      162.66     37.56 o 
  -3  -8  11     1430.81     1430.31    120.18 o 
  -2  -8  11       28.69       29.33     39.08 o 
  -1  -8  11      546.28      547.43     86.76 o 
   0  -8  11     1235.92     1298.15     57.17 o 
   1  -8  11      629.44      578.83     91.23 o 
   2  -8  11     5741.79     5914.04    176.33 o 
   3  -8  11     1002.22      974.60     65.37 o 
   4  -8  11      225.98      207.50     64.61 o 
   5  -8  11     1726.78     1622.94    159.01 o 
   6  -8  11      908.96     1030.42    137.98 o 
   7  -8  11      741.75      805.33     82.99 o 
   8  -8  11     1504.17     1374.83    122.42 o 
 -13  -7  11       11.07       75.77     76.76 o 
 -12  -7  11        4.49       69.64     32.61 o 
 -11  -7  11     1179.97     1094.19     78.11 o 
 -10  -7  11     1931.73     2030.85    121.89 o 
  -9  -7  11      217.54      200.99     44.55 o 
  -8  -7  11      240.21      221.87     45.83 o 
  -7  -7  11        8.45        5.99     23.30 o 
  -6  -7  11      483.64      385.86     49.60 o 
  -5  -7  11     1608.97     1603.45    328.36 o 
  -4  -7  11      146.60      151.37     29.25 o 
  -3  -7  11     4569.84     4463.42    110.90 o 
  -2  -7  11     2150.34     1902.78    169.96 o 
  -1  -7  11      859.17      845.40     51.40 o 
   0  -7  11      129.31      111.25     41.60 o 
   1  -7  11     1107.37     1082.91    102.25 o 
   2  -7  11      381.91      382.36     57.52 o 
   3  -7  11     1035.25      890.96     67.12 o 
   4  -7  11      612.52      669.90     57.28 o 
   5  -7  11     1425.90     1478.91     97.04 o 
   6  -7  11      665.14      701.27     84.83 o 
   7  -7  11      503.27      341.30     80.65 o 
   8  -7  11     1044.71     1094.70    120.84 o 
   9  -7  11       96.59       73.05     55.09 o 
 -13  -6  11       19.33       63.33     55.32 o 
 -12  -6  11      252.66      219.42     57.30 o 
 -11  -6  11     1271.84     1191.40    114.87 o 
 -10  -6  11     1713.05     1438.84    250.05 o 
  -9  -6  11     2171.14     2172.07     89.93 o 
  -8  -6  11     2230.97     2337.01     97.32 o 
  -7  -6  11     1337.52     1291.57     68.67 o 
  -6  -6  11        1.94       28.95     23.67 o 
  -5  -6  11      845.09      765.62     30.27 o 
  -4  -6  11     1008.10      873.36     45.17 o 
  -3  -6  11     8393.29     8081.55    300.86 o 
  -2  -6  11      606.32      651.24     94.73 o 
  -1  -6  11     2363.89     2196.41     76.73 o 
   0  -6  11     8362.48     8057.61    294.76 o 
   1  -6  11    12879.50    13409.00    369.46 o 
   2  -6  11      261.72      239.42     78.02 o 
   3  -6  11     1853.70     1746.13    205.05 o 
   4  -6  11      167.85      133.61     66.80 o 
   5  -6  11       12.08       89.27     49.45 o 
   6  -6  11       31.71       44.89     53.61 o 
   7  -6  11       91.13       60.58     54.91 o 
   8  -6  11     2933.12     3032.11    153.83 o 
   9  -6  11      518.10      485.46     84.18 o 
  10  -6  11      114.22      126.95     48.93 o 
 -13  -5  11     1043.95     1219.39    165.81 o 
 -12  -5  11     2557.76     3147.23    213.25 o 
 -11  -5  11      760.73      802.67     97.50 o 
 -10  -5  11     2009.09     1950.49    111.73 o 
  -9  -5  11      377.62      291.75     61.51 o 
  -8  -5  11      437.49      358.41     54.92 o 
  -7  -5  11     1053.51      983.84     51.93 o 
  -6  -5  11      897.60      827.93     84.38 o 
  -5  -5  11     4175.03     4203.79     98.35 o 
  -4  -5  11     7322.74     6974.97    123.93 o 
  -3  -5  11      424.07      456.59     77.57 o 
  -2  -5  11     1751.67     1583.55    184.69 o 
  -1  -5  11      662.80      656.34     36.42 o 
   0  -5  11     1538.12     1497.67     43.65 o 
   1  -5  11     1937.03     1877.46     63.38 o 
   2  -5  11        9.61       18.39     19.38 o 
   3  -5  11     5475.35     5670.05    215.34 o 
   4  -5  11      929.72      938.67    111.54 o 
   5  -5  11      158.19      153.47     62.52 o 
   6  -5  11      916.22      784.85    100.75 o 
   7  -5  11       91.13       93.43     60.55 o 
   8  -5  11      427.89      517.48     84.18 o 
   9  -5  11      565.48      667.16     93.52 o 
  10  -5  11      243.45      162.15     75.82 o 
  11  -5  11      201.73      127.07     26.09 o 
 -13  -4  11      508.01      428.74     88.92 o 
 -12  -4  11      114.64      205.30     64.14 o 
 -11  -4  11      892.41      868.37     86.17 o 
 -10  -4  11     7290.67     7961.20    138.53 o 
  -9  -4  11     4629.76     4789.20    167.80 o 
  -8  -4  11      165.16      180.47     74.60 o 
  -7  -4  11      733.69      652.26     86.35 o 
  -6  -4  11      170.60      131.92     27.31 o 
  -5  -4  11     1207.46     1269.12     38.80 o 
  -4  -4  11      168.24      201.89     53.08 o 
  -3  -4  11     3175.27     3082.58    129.01 o 
  -1  -4  11     3938.05     3994.96    202.44 o 
   0  -4  11       31.65       26.50     23.33 o 
   1  -4  11      332.31      409.87     69.13 o 
   2  -4  11      201.01      243.83     94.15 o 
   3  -4  11     2416.07     2211.36    141.24 o 
   4  -4  11      288.62      141.25     89.33 o 
   5  -4  11     7081.63     6988.29    260.07 o 
   6  -4  11     3939.22     3896.27    162.04 o 
   7  -4  11     2872.21     2921.44    337.49 o 
   8  -4  11       32.78       44.07     59.51 o 
   9  -4  11     1526.74     1586.78    242.30 o 
  10  -4  11      124.61       59.61     41.69 o 
  11  -4  11        7.51       79.63     47.26 o 
 -13  -3  11      253.77      171.84     64.52 o 
 -12  -3  11        9.89       62.53     43.10 o 
 -11  -3  11       40.36       72.07     57.65 o 
 -10  -3  11     1512.15     1511.93     91.18 o 
  -9  -3  11        6.00       10.65     14.97 o 
  -8  -3  11     5922.27     5879.62    166.90 o 
  -7  -3  11     5192.55     5046.34     95.17 o 
  -6  -3  11     1697.29     1557.99     66.06 o 
  -5  -3  11      165.07      140.76     23.33 o 
  -4  -3  11      710.88      802.32     85.73 o 
  -3  -3  11     2787.13     2870.09    131.80 o 
  -2  -3  11     3167.10     3127.35    118.05 o 
  -1  -3  11      149.48      154.42     69.37 o 
   0  -3  11     8164.62     8166.75    160.81 o 
   1  -3  11    11358.92    11640.65    233.18 o 
   2  -3  11     4219.64     3994.12    158.47 o 
   3  -3  11      721.62      585.74     59.32 o 
   4  -3  11      430.91      432.11     84.73 o 
   5  -3  11     2957.60     2803.28    265.05 o 
   6  -3  11     1976.40     1950.13    150.96 o 
   7  -3  11      466.09      456.29     89.19 o 
   8  -3  11     1408.41     1232.66     97.10 o 
   9  -3  11     3029.20     2977.06    144.24 o 
  10  -3  11     1432.12     1391.53    102.75 o 
  11  -3  11       29.63       83.79     51.54 o 
  12  -3  11       88.83       69.56     43.51 o 
 -13  -2  11      943.22     1045.29    148.11 o 
 -12  -2  11      997.45     1276.49    156.99 o 
 -11  -2  11      255.45      256.15     75.86 o 
 -10  -2  11       21.83      -22.07     52.25 o 
  -9  -2  11      188.08      208.14     41.96 o 
  -8  -2  11      287.16      269.35     41.97 o 
  -7  -2  11     1990.64     1910.29     69.69 o 
  -6  -2  11     1616.09     1514.77     32.16 o 
  -5  -2  11     4010.44     3844.97    214.00 o 
  -4  -2  11    10317.87    10948.46    277.84 o 
  -3  -2  11     2321.81     2040.95    182.57 o 
  -2  -2  11      407.16      201.75     82.18 o 
  -1  -2  11     1077.61     1240.61    112.85 o 
   0  -2  11      787.90      872.19     56.95 o 
   1  -2  11      154.48      163.30     31.56 o 
   2  -2  11      452.66      440.20     34.30 o 
   3  -2  11     3725.20     3651.62    163.76 o 
   4  -2  11     4281.63     4589.11    242.57 o 
   5  -2  11      349.03      310.21     81.02 o 
   6  -2  11      437.98      484.67     87.72 o 
   7  -2  11     1501.45     1626.34     93.75 o 
   8  -2  11      966.44     1083.37    123.78 o 
   9  -2  11      138.50       76.59     69.58 o 
  10  -2  11      119.25      109.00     61.76 o 
  11  -2  11     1167.68     1177.03    124.68 o 
  12  -2  11     1247.14     1175.60    100.86 o 
 -13  -1  11       54.51       51.82     38.75 o 
 -12  -1  11      290.18      164.15     65.86 o 
 -11  -1  11       46.43      177.21     88.11 o 
 -10  -1  11     1071.10      986.54     67.54 o 
  -9  -1  11     2870.07     3042.61    123.29 o 
  -8  -1  11      891.27      858.97     69.00 o 
  -7  -1  11      745.12      704.04     31.41 o 
  -6  -1  11      586.37      510.85     38.55 o 
  -5  -1  11      720.73      728.88     30.12 o 
  -4  -1  11     1551.70     1477.16     92.13 o 
  -3  -1  11      211.42      252.41     77.89 o 
  -2  -1  11     7905.59     7611.08    198.71 o 
  -1  -1  11    23864.34    25255.29    855.02 o 
   0  -1  11     6277.95     5794.89     99.09 o 
   1  -1  11     2884.53     2740.93     48.83 o 
   2  -1  11      925.97     1056.36     91.77 o 
   3  -1  11     1628.52     1543.48    141.90 o 
   4  -1  11      437.42      410.54     37.51 o 
   5  -1  11     3876.83     3712.69    112.36 o 
   6  -1  11     9797.81    10059.51    353.46 o 
   7  -1  11     3870.41     3761.99    160.51 o 
   8  -1  11      630.57      594.79    133.70 o 
   9  -1  11      156.08      195.66     69.61 o 
  10  -1  11      580.43      555.71    137.26 o 
  11  -1  11       63.53       89.08     51.12 o 
  12  -1  11      200.19      131.50     47.93 o 
  13  -1  11      483.68      532.84    234.69 o 
 -13   0  11        4.92       51.44     82.52 o 
 -12   0  11      741.69      648.67     80.96 o 
 -11   0  11      166.40      181.50     82.88 o 
 -10   0  11      290.48      120.74     61.22 o 
  -9   0  11      296.01      270.46     81.62 o 
  -8   0  11      644.75      653.56     41.70 o 
  -7   0  11      280.63      286.25     38.78 o 
  -6   0  11     6005.05     6127.48    129.88 o 
  -5   0  11     1248.02     1274.12     77.02 o 
  -4   0  11       27.06        9.73     18.48 o 
  -3   0  11      829.76      931.27     55.77 o 
  -2   0  11      268.66      322.72     55.03 o 
  -1   0  11     2952.98     3012.67     83.96 o 
   0   0  11      256.63      210.13     46.38 o 
   1   0  11    10158.59    10694.42    236.61 o 
   2   0  11    20076.10    21825.08    423.72 o 
   3   0  11     5003.81     4946.10    115.81 o 
   4   0  11      522.46      454.61     66.12 o 
   5   0  11     4526.68     4840.12    171.13 o 
   6   0  11      286.47      268.84     83.12 o 
   7   0  11     1384.96     1396.94    186.72 o 
   8   0  11      576.05      515.23     88.74 o 
   9   0  11      175.27      239.77     75.39 o 
  10   0  11     4590.68     4730.17    326.54 o 
  11   0  11     2389.76     2252.69    157.45 o 
  12   0  11       89.28      111.04     89.19 o 
  13   0  11      156.30       99.49     87.39 o 
 -12   1  11     1968.15     1830.65    141.87 o 
 -11   1  11     1748.42     1837.76    173.04 o 
 -10   1  11     1060.92     1190.54    131.13 o 
  -9   1  11       11.01      111.46     59.24 o 
  -8   1  11     1775.60     1811.87     71.62 o 
  -7   1  11       87.02      113.26     32.50 o 
  -6   1  11     2668.03     2577.00    105.19 o 
  -5   1  11     2453.56     2261.04    108.74 o 
  -4   1  11     5457.46     5282.46    116.02 o 
  -3   1  11     6038.94     6289.24    143.12 o 
  -2   1  11       13.61       34.68     20.22 o 
  -1   1  11     2680.81     2496.14     97.23 o 
   0   1  11     2143.84     2229.90    102.29 o 
   1   1  11     2845.72     2789.66     68.58 o 
   2   1  11     3239.86     3306.21    177.57 o 
   3   1  11     3094.42     3060.83     90.60 o 
   4   1  11     5825.43     5753.92    161.37 o 
   5   1  11    22494.09    24847.71    370.50 o 
   6   1  11     1823.09     1852.34    107.76 o 
   7   1  11     2425.01     2549.48    126.26 o 
   8   1  11     3284.43     3324.34    186.04 o 
   9   1  11      627.88      560.79     85.71 o 
  10   1  11      108.97      120.01     52.37 o 
  11   1  11       48.81       59.74     70.81 o 
  12   1  11     1487.81     1519.02    163.99 o 
  13   1  11      726.41      694.34    107.12 o 
 -12   2  11     1132.87     1133.58     95.31 o 
 -11   2  11     1584.84     1747.90     95.90 o 
 -10   2  11       22.80       21.26     33.31 o 
  -9   2  11     1500.58     1507.23    105.44 o 
  -8   2  11     1866.47     1875.97     82.02 o 
  -7   2  11     1491.59     1458.70     63.34 o 
  -6   2  11     1287.30     1302.32     92.86 o 
  -5   2  11       28.73       19.86     22.29 o 
  -4   2  11     3190.93     3338.09    102.30 o 
  -3   2  11     2676.95     2510.43     81.97 o 
  -2   2  11       83.96      123.50     30.97 o 
  -1   2  11    15477.02    15790.23    449.11 o 
   0   2  11    14082.76    14672.97    230.98 o 
   1   2  11      848.11      836.03     49.10 o 
   2   2  11      925.23      872.59     59.28 o 
   3   2  11      193.97      180.17     59.18 o 
   4   2  11        6.14       82.29     84.86 o 
   5   2  11     1789.00     1822.99    173.36 o 
   6   2  11      326.22      433.28    109.89 o 
   7   2  11     9951.55    10487.68    389.50 o 
   8   2  11     2993.34     2969.78    158.69 o 
   9   2  11       90.85       51.54     31.58 o 
  10   2  11      400.14      441.69     56.57 o 
  11   2  11     1145.13     1047.02    133.29 o 
  12   2  11      162.38      107.84     57.29 o 
  13   2  11        4.40       59.49     43.70 o 
 -12   3  11      118.08       98.93     69.42 o 
 -11   3  11       69.87       63.84     77.39 o 
 -10   3  11      445.26      427.73     71.17 o 
  -9   3  11     1060.87     1265.65    138.79 o 
  -8   3  11      628.12      620.12     80.63 o 
  -7   3  11      331.68      258.48     44.53 o 
  -6   3  11     7922.55     8660.14    158.26 o 
  -5   3  11     5159.61     5511.67    137.03 o 
  -4   3  11      261.17      217.42     52.54 o 
  -3   3  11       62.24       76.26     28.85 o 
  -2   3  11      746.93      742.13     46.50 o 
  -1   3  11      521.33      503.30     35.64 o 
   0   3  11     5331.98     5376.99    104.12 o 
   1   3  11      638.30      586.30     37.86 o 
   2   3  11     2798.34     2651.00     98.93 o 
   3   3  11      230.12      164.92     68.45 o 
   4   3  11      141.23      121.31     69.19 o 
   5   3  11        8.35       -0.57     52.86 o 
   6   3  11      552.19      730.51    100.07 o 
   7   3  11     3899.20     3787.18    247.78 o 
   8   3  11      698.93      711.85    114.44 o 
   9   3  11     1509.06     1538.64     97.04 o 
  10   3  11     4669.79     4610.64    291.90 o 
  11   3  11     3918.12     3805.46    181.54 o 
  12   3  11       57.85       83.41     45.85 o 
  13   3  11      451.47      279.27     92.02 o 
  14   3  11       13.14       36.16     55.56 o 
 -11   4  11     1216.45     1247.08    367.66 o 
 -10   4  11      983.07     1079.54    116.30 o 
  -9   4  11      943.00      921.39     54.73 o 
  -8   4  11      153.30      189.62     66.15 o 
  -7   4  11      202.94      219.15     52.93 o 
  -6   4  11     1067.72      958.98    139.75 o 
  -5   4  11      535.30      588.64     70.61 o 
  -4   4  11      395.18      367.63     72.85 o 
  -3   4  11     3600.34     3638.71     95.60 o 
  -2   4  11     2510.98     2443.15    110.48 o 
  -1   4  11     6939.97     6639.57    564.79 o 
   0   4  11      266.96      269.18     39.43 o 
   1   4  11      353.08      382.52     41.15 o 
   2   4  11       79.88       82.58     29.75 o 
   3   4  11      148.75      162.69     40.82 o 
   4   4  11      870.94      879.44     79.75 o 
   5   4  11      845.03      741.61     65.59 o 
   6   4  11     3412.61     3449.77    128.48 o 
   7   4  11       76.82       43.29     87.13 o 
   8   4  11      275.09      199.02    133.52 o 
   9   4  11      232.82      196.56     83.82 o 
  10   4  11        5.92       77.11     62.36 o 
  11   4  11      322.84      354.22     77.60 o 
  12   4  11      156.44      328.39    162.89 o 
  13   4  11      941.06     1045.02     74.51 o 
  14   4  11        5.97       54.67     42.96 o 
 -10   5  11      570.41      442.80     91.29 o 
  -9   5  11      197.69      156.84     39.07 o 
  -8   5  11     1294.96     1347.61     88.24 o 
  -7   5  11     1030.24      979.90     59.66 o 
  -6   5  11      185.22      135.67     43.68 o 
  -5   5  11       36.41       40.66     49.89 o 
  -4   5  11     5219.78     5219.32    179.40 o 
  -3   5  11     5577.58     5959.55    181.41 o 
  -2   5  11      656.81      619.15     72.06 o 
  -1   5  11     1111.17     1097.09    133.96 o 
   0   5  11    12592.12    13179.46    340.28 o 
   1   5  11    17823.39    19077.92    366.74 o 
   2   5  11      153.40      132.53     35.87 o 
   3   5  11       14.06       31.13     17.73 o 
   4   5  11       53.03       73.97     25.25 o 
   5   5  11      256.34      147.79     40.90 o 
   6   5  11     1104.92     1057.21     60.04 o 
   7   5  11      521.51      692.35    127.58 o 
   8   5  11     2977.62     2984.13    229.01 o 
   9   5  11      620.69      734.44    122.68 o 
  10   5  11      820.37      792.69    104.58 o 
  11   5  11      479.54      429.24     93.03 o 
  12   5  11      180.32      107.98     53.79 o 
  13   5  11      433.27      259.44     80.84 o 
  14   5  11       56.61      147.48     70.09 o 
 -10   6  11      183.09      228.08     66.93 o 
  -9   6  11       28.68       64.31     50.44 o 
  -8   6  11       93.79       55.71     40.24 o 
  -7   6  11      261.68      111.81     53.03 o 
  -6   6  11      275.39      146.30     42.23 o 
  -5   6  11     3143.50     3229.38    111.04 o 
  -4   6  11     3194.32     3308.94    151.82 o 
  -3   6  11      576.45      613.74     55.71 o 
  -2   6  11       79.42       92.66     36.37 o 
  -1   6  11      807.60      925.81    110.74 o 
   0   6  11     1549.71     1515.64     53.62 o 
   1   6  11     1960.20     1981.45     58.91 o 
   2   6  11     4347.12     4479.12    147.61 o 
   3   6  11     8309.58     8201.83    153.92 o 
   4   6  11     3351.17     3173.48    130.51 o 
   5   6  11      205.08      338.04     91.75 o 
   6   6  11      149.74      206.98    104.52 o 
   7   6  11      639.91      553.18     98.12 o 
   8   6  11     1702.05     1629.30    151.94 o 
   9   6  11      660.03      773.85    213.34 o 
  10   6  11      283.87      410.36     80.26 o 
  11   6  11      606.73      655.48    177.31 o
[truncated: 168,851 more chars]
